# Supplementary material for: Multiomics Based Association Mapping in Wheat Reveals Genetic Architecture of Quality and Allergenic Related Proteins
Source: Int J Mol Sci. 2023 Jan 12;24(2):1485. doi: 10.3390/ijms24021485 (PMC9866442; doi:10.3390/ijms24021485)
Supplement: Supplementary file 1 [file ijms-24-01485-s001.zip]

Archive with 6 entries (5 files):
- Supplementary materials/
- Supplementary materials/Table S1.xlsx
- Supplementary materials/Table S2.xlsx
- Supplementary materials/Table S3.xlsx
- Supplementary materials/Table S4.xlsx
- Supplementary materials/Table S5.xlsx
