# Supplementary material for: Multiomics Based Association Mapping in Wheat Reveals Genetic Architecture of Quality and Allergenic Related Proteins
Source: Int J Mol Sci. 2023 Jan 12;24(2):1485. doi: 10.3390/ijms24021485 (PMC9866442; doi:10.3390/ijms24021485)
Supplement: Supplementary file 1 [file ijms-24-01485-s001.zip › Supplementary materials/Table S1.xlsx]

## Sheet: Table S1
Table S1. QTL controlling 54 proteins identified in this study and their annotation according to Pfam, UniProt, InterPro and Gene Ontology (GO). Gen Pos., chromosome position in cM; Phy Pos. Start/Stop, sequence start position in base pairs according to the bread wheat reference genome (IWGSC RefSeq v2.1); PG, proportion of genotypic variance explained by the QTL in percent; α-effect, allele subs…
Protein	Pfam ID	Pfam_annotation	UniProt_accession	UniProt_annotation	InterPro_accession	InterPro_annotation	GO IDs	GO Names	InterPro IDs	InterPro GO IDs	InterPro GO Names	Marker	Chromosome	P-value	LOD	Gen Pos. (cM)	Phy Pos. Start (bp)	Phy Pos. Stop (bp)	PG	α - Effect	SNP	Marker sequence
prot002	PF00477;	Small hydrophilic plant seed protein;	Q9ZR70	Em protein OS=Triticum aestivum OX=4565 GN=Em-D1 PE=4 SV=1	IPR038956;IPR022377;IPR000389;	Late embryogenesis abundant protein, LEA_5 subgroup;Small hydrophilic plant seed protein, conserved site;Small hydrophilic plant seed protein;	C:GO:0005829; P:GO:0009737	C:cytosol; P:response to abscisic acid	IPR038956 (PFAM); mobidb-lite (MOBIDB_LITE); mobidb-lite (MOBIDB_LITE); mobidb-lite (MOBIDB_LITE); mobidb-lite (MOBIDB_LITE); PTHR34671:SF14 (PANTHER); IPR000389 (PANTHER); IPR022377 (PROSITE_PATTERNS)	no GO terms	no GO terms	1129298S	1B	8.77e-10	9.057	1943261	426767290	426767351	42.85	2157.47	C/T	TGCAGCTCCCTTGCGTTATCCTCTCCCTTAATCTCTCCCGATTC[C/T]AATCGCAGCAGCACCGAGATCGGA
prot007	PF02987;	Late embryogenesis abundant protein;	A0A3B6HR26	Uncharacterized protein OS=Triticum aestivum OX=4565 PE=4 SV=1	IPR004238;	Late embryogenesis abundant protein, LEA_4 subgroup;	C:GO:0005634; P:GO:0050826; P:GO:1901002; P:GO:1902584	C:nucleus; P:response to freezing; P:positive regulation of response to salt stress; P:positive regulation of response to water deprivation	Coil (COILS); Coil (COILS); Coil (COILS); IPR004238 (PFAM); G3DSA:6.10.140.1430 (GENE3D); mobidb-lite (MOBIDB_LITE); mobidb-lite (MOBIDB_LITE); mobidb-lite (MOBIDB_LITE); mobidb-lite (MOBIDB_LITE); mobidb-lite (MOBIDB_LITE); mobidb-lite (MOBIDB_LITE); mobidb-lite (MOBIDB_LITE); PTHR47877:SF8 (PANTHER); PTHR47877 (PANTHER)	no GO terms	no GO terms	3033903D	2A	2.09e-08	7.67985	1698658	714801065	714801112	41.96	659.998		TGCAGGCACTCAAGCTGCAAATCATATATCATGTAACAGGTGAACCGAGATCGGAAGAGCGGTTCAGCA
prot008	PF10417;PF00578;	C-terminal domain of 1-Cys peroxiredoxin;AhpC/TSA family;	Q6W8Q2	1-Cys peroxiredoxin PER1 OS=Triticum aestivum OX=4565 GN=PER1 PE=2 SV=1	IPR000866;IPR024706;IPR019479;IPR036249;IPR013766;	Alkyl hydroperoxide reductase subunit C/ Thiol specific antioxidant;Peroxiredoxin, AhpC-type;Peroxiredoxin, C-terminal;Thioredoxin-like superfamily;Thioredoxin domain;	F:GO:0051920	F:peroxiredoxin activity	IPR024706 (PIRSF); IPR019479 (PFAM); IPR000866 (PFAM); G3DSA:3.30.1020.10 (GENE3D); IPR036249 (G3DSA:3.40.30.GENE3D); PTHR43503:SF4 (PANTHER); PTHR43503 (PANTHER); IPR013766 (PROSITE_PROFILES); cd03016 (CDD); IPR036249 (SUPERFAMILY)	F:GO:0016209; F:GO:0016491; F:GO:0051920	F:antioxidant activity; F:oxidoreductase activity; F:peroxiredoxin activity	1074973S	2A	3.09e-16	15.51	1198150	102957866	102957935	75.2	6937	A/G	TGCAGTATAGATGATAACATCTTGGGCGTCTTATGATTCAC[A/G]TGGTATGTGGACGGCCGCATAGCGAGG
prot017	PF03157;	High molecular weight glutenin subunit;	G1E6K7	High molecular weight glutenin subunit Dx5 (Fragment) OS=Triticum aestivum OX=4565 GN=HMW-GS PE=4 SV=1	IPR036312;IPR001419;	Bifunctional inhibitor/plant lipid transfer protein/seed storage helical domain superfamily;HMW glutenin;	F:GO:0045735	F:nutrient reservoir activity	Coil (COILS); IPR001419 (PRINTS); IPR001419 (PFAM); PTHR34481 (PANTHER); PTHR34481:SF14 (PANTHER); PTHR34481:SF14 (PANTHER); SIGNAL_PEPTIDE (PHOBIUS); NON_CYTOPLASMIC_DOMAIN (PHOBIUS); SIGNAL_PEPTIDE_H_REGION (PHOBIUS); SIGNAL_PEPTIDE_C_REGION (PHOBIUS); SIGNAL_PEPTIDE_N_REGION (PHOBIUS); SignalP-TM (SIGNALP_GRAM_POSITIVE); SignalP-noTM (SIGNALP_GRAM_NEGATIVE); SignalP-noTM (SIGNALP_EUK); IPR0363…	F:GO:0045735	F:nutrient reservoir activity	999473S	1D	1.02e-06	5.9914	1492346	414170821	414170890	42.73	-1947.51	G/T	TGCAGCTAACGCGGAGGCGGACAGACAGGGAGCTGGGGGCACCTTC[G/T]CGCATCTGCTTCGGCGGTAGCC
prot021	PF00257;	Dehydrin;	A0A3B6JGH7	Uncharacterized protein OS=Triticum aestivum OX=4565 PE=3 SV=1	IPR000167;IPR030513;	Dehydrin;Dehydrin, conserved site;	P:GO:0009415	P:response to water	IPR000167 (PFAM); mobidb-lite (MOBIDB_LITE); mobidb-lite (MOBIDB_LITE); mobidb-lite (MOBIDB_LITE); mobidb-lite (MOBIDB_LITE); mobidb-lite (MOBIDB_LITE); mobidb-lite (MOBIDB_LITE); mobidb-lite (MOBIDB_LITE); mobidb-lite (MOBIDB_LITE); PTHR33346:SF19 (PANTHER); PTHR33346:SF19 (PANTHER); IPR000167 (PANTHER); IPR030513 (PROSITE_PATTERNS); IPR030513 (PROSITE_PATTERNS)	P:GO:0009415	P:response to water	3033903D	2A	2.31e-10	9.63639	1698658	714801065	714801112	40.12	659.998		TGCAGGCACTCAAGCTGCAAATCATATATCATGTAACAGGTGAACCGAGATCGGAAGAGCGGTTCAGCA
prot022	PF00477;	Small hydrophilic plant seed protein;	P04568	Em protein OS=Triticum aestivum OX=4565 GN=EM PE=2 SV=1	IPR038956;IPR022377;IPR000389;	Late embryogenesis abundant protein, LEA_5 subgroup;Small hydrophilic plant seed protein, conserved site;Small hydrophilic plant seed protein;	C:GO:0005829; P:GO:0009737	C:cytosol; P:response to abscisic acid	IPR038956 (PFAM); mobidb-lite (MOBIDB_LITE); mobidb-lite (MOBIDB_LITE); PTHR34671:SF14 (PANTHER); IPR000389 (PANTHER); IPR022377 (PROSITE_PATTERNS)	no GO terms	no GO terms	1106896S	1B	9.25e-09	8.03386	1921281	415620630	415620699	38.75	1910.8	A/C	TGCAGGTGGGAAATACACACCACCAGCCAGC[A/C]AGCAAGCAATGGGAACAAATAAATAAACAAAAGTAAA
prot028	PF13016;	Cys-rich Gliadin N-terminal;	Q94G97	Gamma-gliadin OS=Triticum aestivum OX=4565 PE=2 SV=1	IPR036312;IPR016140;IPR001954;	Bifunctional inhibitor/plant lipid transfer protein/seed storage helical domain superfamily;Bifunctional inhibitor/plant lipid transfer protein/seed storage helical domain;Gliadin/LMW glutenin;	F:GO:0045735	F:nutrient reservoir activity	PR00209 (PRINTS); IPR001954 (PRINTS); IPR016140 (SMART); IPR036312 (G3DSA:1.10.110.GENE3D); IPR016140 (PFAM); mobidb-lite (MOBIDB_LITE); mobidb-lite (MOBIDB_LITE); PTHR33454:SF7 (PANTHER); IPR001954 (PANTHER); PTHR33454:SF7 (PANTHER); IPR001954 (PANTHER); SIGNAL_PEPTIDE_H_REGION (PHOBIUS); SIGNAL_PEPTIDE (PHOBIUS); NON_CYTOPLASMIC_DOMAIN (PHOBIUS); SIGNAL_PEPTIDE_N_REGION (PHOBIUS); SIGNAL_PEPTID…	F:GO:0045735	F:nutrient reservoir activity	3027396D	1A	2.17e-16	15.6635	150899	4462173	4462215	82.41	12546.2		TGCAGCAATGTCATCTTCTCCCCTCTTGGCAGTCGCTCGCCGAGATCGGAAGAGCGGTTCAGCAGGAAT
prot040	PF00190;	Cupin;	B7U6L5	Globulin 3B OS=Triticum aestivum OX=4565 GN=glo-3B PE=4 SV=1	IPR006045;IPR014710;IPR011051;	Cupin 1;RmlC-like jelly roll fold;RmlC-like cupin domain superfamily;	0	0	IPR006045 (SMART); IPR014710 (G3DSA:2.60.120.GENE3D); IPR014710 (G3DSA:2.60.120.GENE3D); IPR006045 (PFAM); IPR014710 (G3DSA:2.60.120.GENE3D); mobidb-lite (MOBIDB_LITE); mobidb-lite (MOBIDB_LITE); mobidb-lite (MOBIDB_LITE); mobidb-lite (MOBIDB_LITE); PTHR31189:SF13 (PANTHER); PTHR31189 (PANTHER); PTHR31189 (PANTHER); PTHR31189:SF13 (PANTHER); NON_CYTOPLASMIC_DOMAIN (PHOBIUS); SIGNAL_PEPTIDE (PHOBI…	no GO terms	no GO terms	1092216S	4B	2.27e-20	19.644	239275	14829698	14829755	79.29	-107688	C/G	TGCAGTGCAG[C/G]AGACAAGAGAGGGCGGCGGGGGGTCACGAGAGGGTGCAGGTCGCCGAGATCGGAAGAG
prot045	PF00190;	Cupin;	A0A3B6JER7	Uncharacterized protein OS=Triticum aestivum OX=4565 PE=4 SV=1	IPR006045;IPR014710;IPR011051;	Cupin 1;RmlC-like jelly roll fold;RmlC-like cupin domain superfamily;	0	0	IPR006045 (SMART); IPR006045 (PFAM); IPR014710 (G3DSA:2.60.120.GENE3D); IPR014710 (G3DSA:2.60.120.GENE3D); mobidb-lite (MOBIDB_LITE); mobidb-lite (MOBIDB_LITE); mobidb-lite (MOBIDB_LITE); mobidb-lite (MOBIDB_LITE); mobidb-lite (MOBIDB_LITE); mobidb-lite (MOBIDB_LITE); mobidb-lite (MOBIDB_LITE); PTHR31189:SF13 (PANTHER); PTHR31189 (PANTHER); SIGNAL_PEPTIDE_N_REGION (PHOBIUS); SIGNAL_PEPTIDE_C_REGI…	no GO terms	no GO terms	994609D	4A	1.8e-13	12.7447	874590	594898619	594898670	66.78	-55173.4		TGCAGAATCTATAGGTAGCACGGCGAGAGAGAGGCCACGCGCGCCGCACCGAGATCGGAAGAGCGGTTC
prot051	PF13016;	Cys-rich Gliadin N-terminal;	A0A3B6I2R2	Uncharacterized protein OS=Triticum aestivum OX=4565 PE=4 SV=1	IPR036312;IPR016140;IPR001954;	Bifunctional inhibitor/plant lipid transfer protein/seed storage helical domain superfamily;Bifunctional inhibitor/plant lipid transfer protein/seed storage helical domain;Gliadin/LMW glutenin;	F:GO:0045735	F:nutrient reservoir activity	IPR001954 (PRINTS); IPR016140 (SMART); IPR016140 (PFAM); IPR036312 (G3DSA:1.10.110.GENE3D); PTHR33454:SF12 (PANTHER); IPR001954 (PANTHER); SIGNAL_PEPTIDE_C_REGION (PHOBIUS); SIGNAL_PEPTIDE (PHOBIUS); SIGNAL_PEPTIDE_H_REGION (PHOBIUS); NON_CYTOPLASMIC_DOMAIN (PHOBIUS); SIGNAL_PEPTIDE_N_REGION (PHOBIUS); IPR044723 (CDD); SignalP-noTM (SIGNALP_GRAM_NEGATIVE); SignalP-TM (SIGNALP_GRAM_POSITIVE); Sign…	F:GO:0045735	F:nutrient reservoir activity	1212683D	4A	3.69e-09	8.43297	2310811	725135595	725135664	45.53	7006.5		TGCAGCGATTGCTGGATGTGGCGTTGAAGATTTAGAGCTTGCCATTGAAGGCTTCGGGTATCATCTCTA
prot054	PF00190;	Cupin;	A0A3B6IJ76	Uncharacterized protein OS=Triticum aestivum OX=4565 PE=4 SV=1	IPR006045;IPR014710;IPR011051;	Cupin 1;RmlC-like jelly roll fold;RmlC-like cupin domain superfamily;	0	0	IPR006045 (SMART); IPR006045 (PFAM); IPR014710 (G3DSA:2.60.120.GENE3D); IPR014710 (G3DSA:2.60.120.GENE3D); mobidb-lite (MOBIDB_LITE); mobidb-lite (MOBIDB_LITE); mobidb-lite (MOBIDB_LITE); mobidb-lite (MOBIDB_LITE); mobidb-lite (MOBIDB_LITE); mobidb-lite (MOBIDB_LITE); PTHR31189:SF13 (PANTHER); PTHR31189 (PANTHER); SIGNAL_PEPTIDE_N_REGION (PHOBIUS); SIGNAL_PEPTIDE_C_REGION (PHOBIUS); NON_CYTOPLASM…	no GO terms	no GO terms	1092216S	4B	1.39e-10	9.85699	239275	14829698	14829755	38.19	-107688	C/G	TGCAGTGCAG[C/G]AGACAAGAGAGGGCGGCGGGGGGTCACGAGAGGGTGCAGGTCGCCGAGATCGGAAGAG
prot059	PF00248;	Aldo/keto reductase family;	A0A3B5Z0D1	Uncharacterized protein OS=Triticum aestivum OX=4565 PE=4 SV=1	IPR018170;IPR020471;IPR023210;IPR036812;	Aldo/keto reductase, conserved site;Aldo/keto reductase;NADP-dependent oxidoreductase domain;NADP-dependent oxidoreductase domain superfamily;	F:GO:0047834	F:D-threo-aldose 1-dehydrogenase activity	IPR020471 (PRINTS); IPR036812 (G3DSA:3.20.20.GENE3D); IPR020471 (PIRSF); IPR023210 (PFAM); PTHR11732:SF164 (PANTHER); PTHR11732 (PANTHER); IPR018170 (PROSITE_PATTERNS); IPR018170 (PROSITE_PATTERNS); IPR018170 (PROSITE_PATTERNS); IPR044498 (CDD); IPR036812 (SUPERFAMILY)	F:GO:0016491; F:GO:0047834	F:oxidoreductase activity; F:D-threo-aldose 1-dehydrogenase activity	1219070S	1B	9.4e-17	16.0269	2248697	537580528	537580597	76.75	-8886.59	T/C	TGCAGTAACTGAGCAATCAGAGAAGAGGTCAAGCGATCCGACAATCACTAGAGCTCCACACG[T/C]ACCTCA
prot066	PF13016;	Cys-rich Gliadin N-terminal;	D2KFH0	Gliadin/avenin-like seed protein OS=Triticum aestivum OX=4565 PE=2 SV=1	IPR036312;IPR016140;IPR001954;	Bifunctional inhibitor/plant lipid transfer protein/seed storage helical domain superfamily;Bifunctional inhibitor/plant lipid transfer protein/seed storage helical domain;Gliadin/LMW glutenin;	F:GO:0045735	F:nutrient reservoir activity	IPR001954 (PRINTS); IPR016140 (SMART); IPR016140 (PFAM); IPR036312 (G3DSA:1.10.110.GENE3D); IPR001954 (PANTHER); SIGNAL_PEPTIDE (PHOBIUS); SIGNAL_PEPTIDE_N_REGION (PHOBIUS); SIGNAL_PEPTIDE_C_REGION (PHOBIUS); SIGNAL_PEPTIDE_H_REGION (PHOBIUS); NON_CYTOPLASMIC_DOMAIN (PHOBIUS); IPR044723 (CDD); SignalP-TM (SIGNALP_GRAM_POSITIVE); SignalP-noTM (SIGNALP_EUK); SignalP-noTM (SIGNALP_GRAM_NEGATIVE); IP…	F:GO:0045735	F:nutrient reservoir activity	999766S	3B	4.46e-16	15.3507	1607210	734966174	734966228	82.01	5516.69	C/T	TGCAGAGCCTGAGGCTGGTGGGGGCCATGGACGAGGAGGATGATGC[C/T]GATGCCGAGATCGGAAGAGCGG
prot080	PF00280;	Potato inhibitor I family;	A0A3B5YQP1	Uncharacterized protein OS=Triticum aestivum OX=4565 PE=4 SV=1	IPR000864;IPR036354;	Proteinase inhibitor I13, potato inhibitor I;Proteinase inhibitor I13, potato inhibitor I superfamily;	F:GO:0004867; P:GO:0009611	F:serine-type endopeptidase inhibitor activity; P:response to wounding	IPR000864 (PRINTS); G3DSA:3.30.10.10 (GENE3D); IPR000864 (PFAM); mobidb-lite (MOBIDB_LITE); mobidb-lite (MOBIDB_LITE); PTHR33091:SF55 (PANTHER); IPR000864 (PANTHER); IPR000864 (PROSITE_PATTERNS); IPR036354 (SUPERFAMILY)	F:GO:0004867; P:GO:0009611	F:serine-type endopeptidase inhibitor activity; P:response to wounding	2289496D	1B	2.49e-13	12.6038	788049	16311334	16311403	57.24	11798		TGCAGTGTCAAGGATCGATGAGCTAGATGAAATTCAATTTGTTGCAGAAATGCAAGTGAACATGAGCAG
prot082	PF00257;	Dehydrin;	Q41579	Rab protein OS=Triticum aestivum OX=4565 GN=rab 15B PE=2 SV=1	IPR000167;IPR030513;	Dehydrin;Dehydrin, conserved site;	P:GO:0009415	P:response to water	IPR000167 (PFAM); mobidb-lite (MOBIDB_LITE); mobidb-lite (MOBIDB_LITE); mobidb-lite (MOBIDB_LITE); mobidb-lite (MOBIDB_LITE); mobidb-lite (MOBIDB_LITE); IPR000167 (PANTHER); IPR000167 (PANTHER); PTHR33346:SF37 (PANTHER); IPR030513 (PROSITE_PATTERNS); IPR030513 (PROSITE_PATTERNS)	P:GO:0009415	P:response to water	3033903D	2A	3e-12	11.5229	1698658	714801065	714801112	42.84	659.998		TGCAGGCACTCAAGCTGCAAATCATATATCATGTAACAGGTGAACCGAGATCGGAAGAGCGGTTCAGCA
prot085	PF01373;	Glycosyl hydrolase family 14;	Q7X9M2	Beta-amylase (Fragment) OS=Triticum aestivum OX=4565 PE=2 SV=1	IPR001554;IPR001371;IPR017853;	Glycoside hydrolase, family 14;Glycoside hydrolase, family 14B, plant;Glycoside hydrolase superfamily;	P:GO:0000272; F:GO:0016161	P:polysaccharide catabolic process; F:beta-amylase activity	IPR001554 (PRINTS); IPR001371 (PRINTS); G3DSA:3.20.20.80 (GENE3D); IPR001554 (PFAM); PTHR31352:SF39 (PANTHER); IPR001554 (PANTHER); IPR017853 (SUPERFAMILY)	P:GO:0000272; F:GO:0016161	P:polysaccharide catabolic process; F:beta-amylase activity	3026411D	5A	3.17e-09	8.49894	2990600	710952492	710952531	44.39	-19834.3		TGCAGCCTCCGACCCCAGCAGTTATTGAAGCAGAAGCCGAGATCGGAAGAGCGGTTCAGCAGGAATGCC
prot092	PF00190;	Cupin;	I6QQ39	Globulin-3A OS=Triticum aestivum OX=4565 GN=Glo-3A PE=2 SV=1	IPR006045;IPR014710;IPR011051;	Cupin 1;RmlC-like jelly roll fold;RmlC-like cupin domain superfamily;	0	0	IPR006045 (SMART); IPR014710 (G3DSA:2.60.120.GENE3D); IPR006045 (PFAM); IPR014710 (G3DSA:2.60.120.GENE3D); mobidb-lite (MOBIDB_LITE); mobidb-lite (MOBIDB_LITE); mobidb-lite (MOBIDB_LITE); mobidb-lite (MOBIDB_LITE); mobidb-lite (MOBIDB_LITE); PTHR31189:SF13 (PANTHER); PTHR31189 (PANTHER); SIGNAL_PEPTIDE_H_REGION (PHOBIUS); NON_CYTOPLASMIC_DOMAIN (PHOBIUS); SIGNAL_PEPTIDE_N_REGION (PHOBIUS); SIGNAL…	no GO terms	no GO terms	994609D	4A	2.38e-12	11.6234	874590	594898619	594898670	57.14	-55173.4		TGCAGAATCTATAGGTAGCACGGCGAGAGAGAGGCCACGCGCGCCGCACCGAGATCGGAAGAGCGGTTC
prot093	PF02068;	Plant PEC family metallothionein;	P30570	EC protein III OS=Triticum aestivum OX=4565 PE=2 SV=2	IPR000316;	Plant EC metallothionein-like protein, family 15;	F:GO:0008270	F:zinc ion binding	IPR000316 (PRINTS); IPR000316 (PFAM); PTHR48198 (PANTHER); PS51257 (PROSITE_PROFILES)	F:GO:0008270	F:zinc ion binding	1240400D	7D	4.29e-07	6.36754	2546400	553634931	553634993	35	469.034		TGCAGCGACTGAGCGGTTCTATGTGTTGAAGCAATATTTTTCTTTGGAAGGGTAAGCGACCGAGATCGG
prot096		0	Q7XYC3	19 kDa globulin (Fragment) OS=Triticum aestivum OX=4565 PE=2 SV=1	IPR006106;IPR036312;IPR016140;	Cereal seed allergen/grain softness/trypsin and alpha-amylase inhibitor;Bifunctional inhibitor/plant lipid transfer protein/seed storage helical domain superfamily;Bifunctional inhibitor/plant lipid transfer protein/seed storage helical domain;	F:GO:0019863	F:IgE binding	IPR016140 (SMART); IPR036312 (G3DSA:1.10.110.GENE3D); mobidb-lite (MOBIDB_LITE); mobidb-lite (MOBIDB_LITE); PTHR34481:SF9 (PANTHER); PTHR34481 (PANTHER); SIGNAL_PEPTIDE (PHOBIUS); SIGNAL_PEPTIDE_C_REGION (PHOBIUS); SIGNAL_PEPTIDE_N_REGION (PHOBIUS); NON_CYTOPLASMIC_DOMAIN (PHOBIUS); SIGNAL_PEPTIDE_H_REGION (PHOBIUS); IPR044723 (CDD); SignalP-TM (SIGNALP_EUK); IPR036312 (SUPERFAMILY); TMhelix (TMH…	no GO terms	no GO terms	1119832S	1A	1.22e-09	8.91364	2264350	510068333	510068399	29.49	2174.83	A/C	TGCAGAAGCACTCCACACTTATCTTCATCCAGCGACAGGATCGG[A/C]CATGTTGCATTTTCGTAACCGAGA
prot100		0	A0A1D5ZVN9	Uncharacterized protein OS=Triticum aestivum OX=4565 PE=4 SV=1	IPR000877;	Proteinase inhibitor I12, Bowman-Birk;	F:GO:0004867; C:GO:0005576	F:serine-type endopeptidase inhibitor activity; C:extracellular region	IPR000877 (SMART); PTHR37378:SF8 (PANTHER); IPR044167 (PANTHER); NON_CYTOPLASMIC_DOMAIN (PHOBIUS); SIGNAL_PEPTIDE_C_REGION (PHOBIUS); SIGNAL_PEPTIDE_H_REGION (PHOBIUS); SIGNAL_PEPTIDE_N_REGION (PHOBIUS); SIGNAL_PEPTIDE (PHOBIUS); SignalP-TM (SIGNALP_GRAM_POSITIVE); SignalP-noTM (SIGNALP_EUK); SignalP-noTM (SIGNALP_GRAM_NEGATIVE); TMhelix (TMHMM)	F:GO:0004867; C:GO:0005576	F:serine-type endopeptidase inhibitor activity; C:extracellular region	1150191D	5B	1.59e-08	7.7986	2206059	656404235	656404304	31.35	-1548.62		TGCAGTTGAGGAAGATGGGGGCGTCGGTGCTTGCGTCGTTCCTTGCTATGTGGACTGTGGAGGAACAAC
prot104	PF13016;	Cys-rich Gliadin N-terminal;	A0A3B6RB62	Uncharacterized protein OS=Triticum aestivum OX=4565 PE=4 SV=1	IPR036312;IPR016140;IPR001954;	Bifunctional inhibitor/plant lipid transfer protein/seed storage helical domain superfamily;Bifunctional inhibitor/plant lipid transfer protein/seed storage helical domain;Gliadin/LMW glutenin;	F:GO:0045735	F:nutrient reservoir activity	IPR001954 (PRINTS); PR00209 (PRINTS); IPR016140 (SMART); IPR016140 (PFAM); IPR036312 (G3DSA:1.10.110.GENE3D); IPR001954 (PANTHER); PTHR33454:SF11 (PANTHER); PTHR33454:SF11 (PANTHER); IPR001954 (PANTHER); SIGNAL_PEPTIDE (PHOBIUS); NON_CYTOPLASMIC_DOMAIN (PHOBIUS); SIGNAL_PEPTIDE_C_REGION (PHOBIUS); SIGNAL_PEPTIDE_H_REGION (PHOBIUS); SIGNAL_PEPTIDE_N_REGION (PHOBIUS); IPR044723 (CDD); IPR044723 (CD…	F:GO:0045735	F:nutrient reservoir activity	3064693D	7A	1.37e-13	12.8633	211140	16366724	16366772	54.7	13071.9		TGCAGTTACAGAAACAGAAAAGGAAAACTGAAGGAAGTGGATGGGCCGAGATCGGAAGAGCGGTTCAGC
prot110	PF00228;	Bowman-Birk serine protease inhibitor family;	P81713	Bowman-Birk type trypsin inhibitor OS=Triticum aestivum OX=4565 PE=1 SV=1	IPR035995;IPR000877;	Bowman-Birk type proteinase inhibitor;Proteinase inhibitor I12, Bowman-Birk;	F:GO:0004867; C:GO:0005576	F:serine-type endopeptidase inhibitor activity; C:extracellular region	IPR000877 (SMART); IPR035995 (G3DSA:2.10.69.GENE3D); IPR000877 (PFAM); PTHR33479 (PANTHER); PTHR33479:SF4 (PANTHER); IPR000877 (CDD); IPR035995 (SUPERFAMILY)	F:GO:0004867; C:GO:0005576	F:serine-type endopeptidase inhibitor activity; C:extracellular region	3026646D	1D	3.34e-16	15.4763	0	9696633	9696676	65.36	10463.7		TGCAGAACGACCTTCCCTCGTCGTCCGATGTTCACAACAACCGAGATCGGAAGAGCGGTTCAGCAGGAA
prot113	PF04450;	Peptidase of plants and bacteria;	A0A3B5YWB5	Uncharacterized protein OS=Triticum aestivum OX=4565 PE=4 SV=1	IPR007541;	Uncharacterised protein family, basic secretory protein;	P:GO:0006508; F:GO:0008233	P:proteolysis; F:peptidase activity	IPR007541 (PFAM); IPR007541 (PANTHER); PTHR33321:SF24 (PANTHER); NON_CYTOPLASMIC_DOMAIN (PHOBIUS); SIGNAL_PEPTIDE_H_REGION (PHOBIUS); SIGNAL_PEPTIDE_N_REGION (PHOBIUS); SIGNAL_PEPTIDE_C_REGION (PHOBIUS); SIGNAL_PEPTIDE (PHOBIUS); SignalP-noTM (SIGNALP_EUK); SignalP-TM (SIGNALP_GRAM_POSITIVE); SignalP-noTM (SIGNALP_GRAM_NEGATIVE)	no GO terms	no GO terms	1081533D	1A	3.88e-12	11.4112	1553660	301036250	301036306	51.47	7409.72		TGCAGCGGTGATGGCGAGTTTCTGCATCAGACGGCGGCCTTACGTGCTCACCGAGATCGGAAGAGCGGT
prot119	PF00234;	Protease inhibitor/seed storage/LTP family;	A0A3B6ITU0	Uncharacterized protein OS=Triticum aestivum OX=4565 PE=4 SV=1	IPR006106;IPR036312;IPR016140;	Cereal seed allergen/grain softness/trypsin and alpha-amylase inhibitor;Bifunctional inhibitor/plant lipid transfer protein/seed storage helical domain superfamily;Bifunctional inhibitor/plant lipid transfer protein/seed storage helical domain;	F:GO:0004867	F:serine-type endopeptidase inhibitor activity	IPR006106 (PRINTS); IPR016140 (PFAM); IPR036312 (G3DSA:1.10.110.GENE3D); PTHR34481:SF15 (PANTHER); PTHR34481 (PANTHER); SIGNAL_PEPTIDE_H_REGION (PHOBIUS); SIGNAL_PEPTIDE_N_REGION (PHOBIUS); SIGNAL_PEPTIDE (PHOBIUS); SIGNAL_PEPTIDE_C_REGION (PHOBIUS); NON_CYTOPLASMIC_DOMAIN (PHOBIUS); IPR044723 (CDD); SignalP-noTM (SIGNALP_EUK); SignalP-TM (SIGNALP_GRAM_POSITIVE); SignalP-noTM (SIGNALP_GRAM_NEGATI…	F:GO:0004867	F:serine-type endopeptidase inhibitor activity	2253908S	4A	1.68e-06	5.77469	398550	45151492	45151561	27.39	-6837.4	C/T	TGCAGGCTC[C/T]AAGAAACACGAGGAGCGGATCGATCCAGGGGACTAGTCTAGTTAACCGTTAACAACTTC
prot120	PF00190;	Cupin;	A0A3B6ILV9	Uncharacterized protein OS=Triticum aestivum OX=4565 PE=4 SV=1	IPR006045;IPR014710;IPR011051;	Cupin 1;RmlC-like jelly roll fold;RmlC-like cupin domain superfamily;	0	0	IPR006045 (SMART); IPR014710 (G3DSA:2.60.120.GENE3D); IPR006045 (PFAM); IPR014710 (G3DSA:2.60.120.GENE3D); mobidb-lite (MOBIDB_LITE); mobidb-lite (MOBIDB_LITE); mobidb-lite (MOBIDB_LITE); mobidb-lite (MOBIDB_LITE); mobidb-lite (MOBIDB_LITE); mobidb-lite (MOBIDB_LITE); PTHR31189:SF13 (PANTHER); PTHR31189 (PANTHER); SIGNAL_PEPTIDE_H_REGION (PHOBIUS); SIGNAL_PEPTIDE_N_REGION (PHOBIUS); NON_CYTOPLASM…	no GO terms	no GO terms	3021590D	4B	1.6e-10	9.79588	253940	13857469	13857510	38.6	-37243		TGCAGTGGCAGTGCAGTTTGTGATCTAGTGGTACTAGCCCGAGATCGGAAGAGCGGTTCAGCAGGAATG
prot134	PF14861;	Plant antimicrobial peptide;	R4ZCU3	M-2 OS=Triticum aestivum OX=4565 GN=m-2 PE=4 SV=1	IPR029227;	Plant antimicrobial peptide;	P:GO:0050832	P:defense response to fungus	IPR029227 (SMART); IPR029227 (PFAM); mobidb-lite (MOBIDB_LITE); SIGNAL_PEPTIDE_N_REGION (PHOBIUS); SIGNAL_PEPTIDE (PHOBIUS); SIGNAL_PEPTIDE_H_REGION (PHOBIUS); SIGNAL_PEPTIDE_C_REGION (PHOBIUS); NON_CYTOPLASMIC_DOMAIN (PHOBIUS); SignalP-TM (SIGNALP_GRAM_NEGATIVE); SignalP-TM (SIGNALP_GRAM_POSITIVE); SignalP-noTM (SIGNALP_EUK); TMhelix (TMHMM)	P:GO:0050832	P:defense response to fungus	1090749D	6D	1.26e-07	6.89963	1965320	487708891	487708923	42.1	6804.46		TGCAGATCGCGAACAGATCGTGACGGCATACCTAGCGGGGGAGGGGTCTGGTCGCCGAGATCGGAAGAG
prot136	PF14541;PF14543;	Xylanase inhibitor C-terminal;Xylanase inhibitor N-terminal;	Q8H0K8	Xylanase inhibitor OS=Triticum aestivum OX=4565 GN=xiI PE=1 SV=1	IPR001461;IPR033121;IPR021109;IPR032799;IPR032861;IPR033868;	Aspartic peptidase A1 family;Peptidase family A1 domain;Aspartic peptidase domain superfamily;Xylanase inhibitor, C-terminal;Xylanase inhibitor, N-terminal;Xylanase inhibitor I-like;	F:GO:0004190; P:GO:0006508	F:aspartic-type endopeptidase activity; P:proteolysis	IPR021109 (G3DSA:2.40.70.GENE3D); IPR032861 (PFAM); IPR021109 (G3DSA:2.40.70.GENE3D); IPR032799 (PFAM); IPR001461 (PANTHER); PTHR47965:SF35 (PANTHER); SIGNAL_PEPTIDE (PHOBIUS); SIGNAL_PEPTIDE_N_REGION (PHOBIUS); SIGNAL_PEPTIDE_C_REGION (PHOBIUS); SIGNAL_PEPTIDE_H_REGION (PHOBIUS); NON_CYTOPLASMIC_DOMAIN (PHOBIUS); IPR033121 (PROSITE_PROFILES); IPR033868 (CDD); SignalP-noTM (SIGNALP_GRAM_NEGATIVE)…	F:GO:0004190; P:GO:0006508	F:aspartic-type endopeptidase activity; P:proteolysis	1032223S	3B	3.83e-08	7.4168	1878010	777655972	777656041	46.73	-4652.07	T/C	TGCAGATTCTTACAAACTTCACAAATTCATTGCCACTAAACACA[T/C]AAGTACTAGCTGCTATCAGCCAAG
prot137	PF00187;PF00182;	Chitin recognition protein;Chitinase class I;	A0A3B6SQ43	Uncharacterized protein OS=Triticum aestivum OX=4565 PE=4 SV=1	IPR001002;IPR018371;IPR036861;IPR016283;IPR000726;IPR023346;	Chitin-binding, type 1;Chitin-binding, type 1, conserved site;Endochitinase-like superfamily;Glycoside hydrolase, family 19;Glycoside hydrolase, family 19, catalytic;Lysozyme-like domain superfamily;	F:GO:0004568; P:GO:0005975; P:GO:0006032; F:GO:0008061; P:GO:0016998	F:chitinase activity; P:carbohydrate metabolic process; P:chitin catabolic process; F:chitin binding; P:cell wall macromolecule catabolic process	IPR001002 (PRINTS); IPR001002 (SMART); G3DSA:1.10.530.10 (GENE3D); IPR000726 (PFAM); G3DSA:3.30.20.10 (GENE3D); IPR016283 (PIRSF); IPR001002 (PFAM); IPR036861 (G3DSA:3.30.60.GENE3D); PTHR22595 (PANTHER); PTHR22595:SF171 (PANTHER); IPR000726 (PROSITE_PATTERNS); IPR018371 (PROSITE_PATTERNS); IPR000726 (PROSITE_PATTERNS); SIGNAL_PEPTIDE (PHOBIUS); SIGNAL_PEPTIDE_C_REGION (PHOBIUS); SIGNAL_PEPTIDE_H_…	F:GO:0004568; P:GO:0005975; P:GO:0006032; F:GO:0008061; P:GO:0016998	F:chitinase activity; P:carbohydrate metabolic process; P:chitin catabolic process; F:chitin binding; P:cell wall macromolecule catabolic process	987390S	7A	1.39e-14	13.857	2853431	729512961	729513030	64.9	-7192.49	C/T	TGCAGTATTTCAAGTTTTCTGCCGTATTACTTGTAATGAT[C/T]GTGCCCAAATATGCATATATACGTGTAC
prot139	PF13016;	Cys-rich Gliadin N-terminal;	I1XB56	Low-molecular-weight glutenin subunit (Fragment) OS=Triticum aestivum OX=4565 GN=LMW-GS PE=4 SV=1	IPR036312;IPR016140;IPR001954;	Bifunctional inhibitor/plant lipid transfer protein/seed storage helical domain superfamily;Bifunctional inhibitor/plant lipid transfer protein/seed storage helical domain;Gliadin/LMW glutenin;	F:GO:0045735	F:nutrient reservoir activity	IPR001954 (PRINTS); PR00209 (PRINTS); IPR016140 (SMART); IPR016140 (PFAM); IPR036312 (G3DSA:1.10.110.GENE3D); mobidb-lite (MOBIDB_LITE); PTHR33454:SF6 (PANTHER); IPR001954 (PANTHER); IPR036312 (SUPERFAMILY)	F:GO:0045735	F:nutrient reservoir activity	1201279D	1B	6.99e-14	13.1555	182700	6301587	6301656	73.82	10631		TGCAGTAGCATGTGAATGAATCTGATTGAAGGGTTGTCGGCACTCTTACTTGCCCACGGCAACGGGTCG
prot141	PF01373;	Glycosyl hydrolase family 14;	A0A3B6KSH4	Beta-amylase OS=Triticum aestivum OX=4565 PE=3 SV=1	IPR001554;IPR018238;IPR001371;IPR017853;	Glycoside hydrolase, family 14;Glycoside hydrolase, family 14, conserved site;Glycoside hydrolase, family 14B, plant;Glycoside hydrolase superfamily;	P:GO:0000272; F:GO:0016161	P:polysaccharide catabolic process; F:beta-amylase activity	IPR001554 (PRINTS); IPR001371 (PRINTS); IPR001554 (PFAM); G3DSA:3.20.20.80 (GENE3D); mobidb-lite (MOBIDB_LITE); IPR001554 (PANTHER); PTHR31352:SF39 (PANTHER); IPR018238 (PROSITE_PATTERNS); IPR018238 (PROSITE_PATTERNS); IPR017853 (SUPERFAMILY)	P:GO:0000272; F:GO:0016161	P:polysaccharide catabolic process; F:beta-amylase activity	3026411D	5A	7.69e-10	9.11407	2990600	710952492	710952531	35.93	-19834.3		TGCAGCCTCCGACCCCAGCAGTTATTGAAGCAGAAGCCGAGATCGGAAGAGCGGTTCAGCAGGAATGCC
prot144	PF01373;	Glycosyl hydrolase family 14;	A0A3B6IYD4	Beta-amylase OS=Triticum aestivum OX=4565 PE=3 SV=1	IPR001554;IPR018238;IPR001371;IPR017853;	Glycoside hydrolase, family 14;Glycoside hydrolase, family 14, conserved site;Glycoside hydrolase, family 14B, plant;Glycoside hydrolase superfamily;	P:GO:0000272; F:GO:0016161	P:polysaccharide catabolic process; F:beta-amylase activity	IPR001371 (PRINTS); IPR001554 (PRINTS); G3DSA:3.20.20.80 (GENE3D); IPR001554 (PFAM); mobidb-lite (MOBIDB_LITE); IPR001554 (PANTHER); PTHR31352:SF39 (PANTHER); IPR018238 (PROSITE_PATTERNS); IPR018238 (PROSITE_PATTERNS); IPR017853 (SUPERFAMILY)	P:GO:0000272; F:GO:0016161	P:polysaccharide catabolic process; F:beta-amylase activity	1156841D	4D	5.03e-14	13.2984	1860900	514996795	514996849	56.57	-97239.4		TGCAGCTGTTGCATCGTCCCCTGGGCGCCGTCGTGCCGCCAGCAGGCTCGTCCGAGATCGGAAGAGCGG
prot151	PF04450;	Peptidase of plants and bacteria;	A0A3B5XYR7	Uncharacterized protein OS=Triticum aestivum OX=4565 PE=4 SV=1	IPR007541;	Uncharacterised protein family, basic secretory protein;	P:GO:0006508; F:GO:0008233	P:proteolysis; F:peptidase activity	IPR007541 (PFAM); IPR007541 (PANTHER); PTHR33321:SF24 (PANTHER); NON_CYTOPLASMIC_DOMAIN (PHOBIUS); SIGNAL_PEPTIDE_H_REGION (PHOBIUS); SIGNAL_PEPTIDE_N_REGION (PHOBIUS); SIGNAL_PEPTIDE_C_REGION (PHOBIUS); SIGNAL_PEPTIDE (PHOBIUS); SignalP-TM (SIGNALP_GRAM_POSITIVE); SignalP-noTM (SIGNALP_GRAM_NEGATIVE); SignalP-noTM (SIGNALP_EUK); TMhelix (TMHMM)	no GO terms	no GO terms	1098532S	1A	3.92e-12	11.4067	1566320	300388452	300388518	54.82	7096.95	T/C	TGCAGGAGTACGGCGCGCACTCGGGGATCTT[T/C]GAGGGTATCGCGGACTACGTGCGGCTCAAGGCCGAGA
prot152	PF00182;	Chitinase class I;	A0A3B6SU01	Uncharacterized protein OS=Triticum aestivum OX=4565 PE=4 SV=1	IPR016283;IPR000726;IPR023346;	Glycoside hydrolase, family 19;Glycoside hydrolase, family 19, catalytic;Lysozyme-like domain superfamily;	F:GO:0004568; P:GO:0005975; P:GO:0006032; P:GO:0016998	F:chitinase activity; P:carbohydrate metabolic process; P:chitin catabolic process; P:cell wall macromolecule catabolic process	G3DSA:3.30.20.10 (GENE3D); G3DSA:1.10.530.10 (GENE3D); IPR016283 (PIRSF); IPR000726 (PFAM); PTHR22595:SF127 (PANTHER); PTHR22595 (PANTHER); IPR000726 (PROSITE_PATTERNS); IPR000726 (PROSITE_PATTERNS); NON_CYTOPLASMIC_DOMAIN (PHOBIUS); SIGNAL_PEPTIDE_N_REGION (PHOBIUS); SIGNAL_PEPTIDE (PHOBIUS); SIGNAL_PEPTIDE_H_REGION (PHOBIUS); SIGNAL_PEPTIDE_C_REGION (PHOBIUS); cd00325 (CDD); SignalP-TM (SIGNALP…	F:GO:0004568; P:GO:0005975; P:GO:0006032; P:GO:0016998	F:chitinase activity; P:carbohydrate metabolic process; P:chitin catabolic process; P:cell wall macromolecule catabolic process	1088739D	7B	1.2e-10	9.92082	2406721	739711941	739712010	44.46	-20876.1		TGCAGGGATAAAATATCCGCAGATATGTAAAGAAATTTAATGGAAGTCTTCATTCAGTCCCTGAACCCG
prot162	PF00234;	Protease inhibitor/seed storage/LTP family;	A0A3B6PE52	Uncharacterized protein OS=Triticum aestivum OX=4565 PE=4 SV=1	IPR002411;IPR006106;IPR006105;IPR036312;IPR016140;	Cereal allergen/alpha-amylase inhibitor, rice-type;Cereal seed allergen/grain softness/trypsin and alpha-amylase inhibitor;Cereal seed allergen/trypsin and alpha-amylase inhibitor, conserved site;Bifunctional inhibitor/plant lipid transfer protein/seed storage helical domain superfamily;Bifunctional inhibitor/plant lipid transfer protein/seed storage helical domain;	F:GO:0004867	F:serine-type endopeptidase inhibitor activity	IPR006106 (PRINTS); IPR002411 (PRINTS); IPR016140 (SMART); IPR006106 (PIRSF); IPR036312 (G3DSA:1.10.110.GENE3D); IPR016140 (PFAM); PTHR34481:SF8 (PANTHER); PTHR34481 (PANTHER); IPR006105 (PROSITE_PATTERNS); SIGNAL_PEPTIDE (PHOBIUS); SIGNAL_PEPTIDE_N_REGION (PHOBIUS); NON_CYTOPLASMIC_DOMAIN (PHOBIUS); SIGNAL_PEPTIDE_C_REGION (PHOBIUS); SIGNAL_PEPTIDE_H_REGION (PHOBIUS); IPR044723 (CDD); SignalP-no…	F:GO:0004867	F:serine-type endopeptidase inhibitor activity	1218666S	7B	1.65e-06	5.78252	393620	36549965	36550034	39.9	17561.6	A/T	TGCAGGTGTGCAGCTAA[A/T]GGTAGGTGCTGTGGTGGTTAGCGCCTCGGGAATATCCTATTTGACGCAAGC
prot171	PF06884;	Protein of unknown function (DUF1264);	A0A077S347	Uncharacterized protein OS=Triticum aestivum OX=4565 GN=TRAES_3BF048500040CFD_c1 PE=4 SV=1	IPR010686;	Oil body-associated protein-like;	0	0	IPR010686 (PFAM); mobidb-lite (MOBIDB_LITE); PTHR31360:SF9 (PANTHER); IPR010686 (PANTHER)	no GO terms	no GO terms	1063350D	3B	7.29e-10	9.13727	1171786	492942056	492942120	49.09	1696.37		TGCAGTGCCCAGCGCGGTACAACCGCCAGTACATCCAGTAGTACCGCTGAATAATATTCAACCGAGATC
prot179	PF02298;	Plastocyanin-like domain;	A0A077RUM9	Uncharacterized protein OS=Triticum aestivum OX=4565 GN=TRAES_3BF012600100CFD_c1 PE=4 SV=1	IPR008972;IPR041846;IPR039391;IPR003245;	Cupredoxin;Early nodulin-like protein domain;Phytocyanin;Phytocyanin domain;	F:GO:0009055	F:electron transfer activity	IPR003245 (PFAM); IPR008972 (G3DSA:2.60.40.GENE3D); mobidb-lite (MOBIDB_LITE); PTHR33021:SF185 (PANTHER); IPR039391 (PANTHER); NON_CYTOPLASMIC_DOMAIN (PHOBIUS); SIGNAL_PEPTIDE_H_REGION (PHOBIUS); SIGNAL_PEPTIDE_N_REGION (PHOBIUS); SIGNAL_PEPTIDE (PHOBIUS); SIGNAL_PEPTIDE_C_REGION (PHOBIUS); IPR003245 (PROSITE_PROFILES); IPR041846 (CDD); SignalP-noTM (SIGNALP_GRAM_NEGATIVE); SignalP-noTM (SIGNALP_…	F:GO:0009055	F:electron transfer activity	1063350D	3B	2.14e-13	12.6696	1171786	492942056	492942120	48.99	1696.37		TGCAGTGCCCAGCGCGGTACAACCGCCAGTACATCCAGTAGTACCGCTGAATAATATTCAACCGAGATC
prot180	PF03760;	Late embryogenesis abundant (LEA) group 1 ;	A0A3B6B5W8	Uncharacterized protein OS=Triticum aestivum OX=4565 PE=4 SV=1	IPR005513;	Late embryogenesis abundant protein, LEA_1 subgroup;	P:GO:0009793	P:embryo development ending in seed dormancy	Coil (COILS); IPR005513 (PFAM); mobidb-lite (MOBIDB_LITE); mobidb-lite (MOBIDB_LITE); mobidb-lite (MOBIDB_LITE); IPR005513 (PANTHER); PTHR33493:SF7 (PANTHER)	P:GO:0009793	P:embryo development ending in seed dormancy	2311249S	2A	1.34e-09	8.8729	1608550	702194767	702194836	32.06	-566.719	G/C	TGCAGCCGCTGGAGGGGGAGGAGACCCCGTCGAACCAACAAGGTAATCCCCTCC[G/C]TAAACCCTAGGCTA
prot189	PF14368;	Probable lipid transfer;	Q2PCC3	Type 2 non specific lipid transfer protein OS=Triticum aestivum OX=4565 GN=ltp7.1b PE=4 SV=1	IPR036312;IPR016140;IPR033872;	Bifunctional inhibitor/plant lipid transfer protein/seed storage helical domain superfamily;Bifunctional inhibitor/plant lipid transfer protein/seed storage helical domain;Non-specific lipid-transfer protein type 2;	P:GO:0006869	P:lipid transport	IPR016140 (PFAM); IPR036312 (G3DSA:1.10.110.GENE3D); IPR033872 (PANTHER); PTHR33214:SF40 (PANTHER); SIGNAL_PEPTIDE_H_REGION (PHOBIUS); SIGNAL_PEPTIDE (PHOBIUS); SIGNAL_PEPTIDE_N_REGION (PHOBIUS); NON_CYTOPLASMIC_DOMAIN (PHOBIUS); SIGNAL_PEPTIDE_C_REGION (PHOBIUS); IPR033872 (CDD); SignalP-TM (SIGNALP_GRAM_POSITIVE); SignalP-noTM (SIGNALP_GRAM_NEGATIVE); SignalP-noTM (SIGNALP_EUK); IPR036312 (SUPE…	P:GO:0006869	P:lipid transport	1203564D	5B	5.47e-11	10.262	2583420	690570279	690570348	32.32	3056.54		TGCAGCGACAACCAGCTGTCCGCGTACGTCGCGCGCCAGTATGCAGCGCACGAGCGCGTTCCAGAAGAG
prot190	PF14368;	Probable lipid transfer;	A0A3B6J044	Uncharacterized protein OS=Triticum aestivum OX=4565 PE=4 SV=1	IPR036312;IPR016140;IPR033872;	Bifunctional inhibitor/plant lipid transfer protein/seed storage helical domain superfamily;Bifunctional inhibitor/plant lipid transfer protein/seed storage helical domain;Non-specific lipid-transfer protein type 2;	P:GO:0006869	P:lipid transport	IPR016140 (SMART); IPR036312 (G3DSA:1.10.110.GENE3D); IPR016140 (PFAM); PTHR33214:SF40 (PANTHER); IPR033872 (PANTHER); SIGNAL_PEPTIDE_H_REGION (PHOBIUS); NON_CYTOPLASMIC_DOMAIN (PHOBIUS); SIGNAL_PEPTIDE_C_REGION (PHOBIUS); SIGNAL_PEPTIDE_N_REGION (PHOBIUS); SIGNAL_PEPTIDE (PHOBIUS); IPR033872 (CDD); SignalP-noTM (SIGNALP_EUK); SignalP-TM (SIGNALP_GRAM_POSITIVE); SignalP-TM (SIGNALP_GRAM_NEGATIVE)…	P:GO:0006869	P:lipid transport	1156841D	4D	3.27e-08	7.48545	1860900	514996795	514996849	26.82	-97239.4		TGCAGCTGTTGCATCGTCCCCTGGGCGCCGTCGTGCCGCCAGCAGGCTCGTCCGAGATCGGAAGAGCGG
prot203	PF13016;	Cys-rich Gliadin N-terminal;	C3VN75	Low molecular weight glutenin OS=Triticum aestivum OX=4565 GN=Glu-A3 PE=4 SV=1	IPR036312;IPR016140;IPR001954;	Bifunctional inhibitor/plant lipid transfer protein/seed storage helical domain superfamily;Bifunctional inhibitor/plant lipid transfer protein/seed storage helical domain;Gliadin/LMW glutenin;	F:GO:0045735	F:nutrient reservoir activity	IPR001954 (PRINTS); PR00209 (PRINTS); IPR016140 (PFAM); IPR036312 (G3DSA:1.10.110.GENE3D); mobidb-lite (MOBIDB_LITE); PTHR33454:SF6 (PANTHER); IPR001954 (PANTHER); SIGNAL_PEPTIDE_H_REGION (PHOBIUS); SIGNAL_PEPTIDE (PHOBIUS); SIGNAL_PEPTIDE_N_REGION (PHOBIUS); NON_CYTOPLASMIC_DOMAIN (PHOBIUS); SIGNAL_PEPTIDE_C_REGION (PHOBIUS); IPR044723 (CDD); SignalP-TM (SIGNALP_GRAM_POSITIVE); SignalP-noTM (SIG…	F:GO:0045735	F:nutrient reservoir activity	1043336S	1A	2.42e-09	8.61618	149830	1235911	1235980	49.85	-12552.7	G/A	TGCAGCTATAGTGGTTGGATTTGGATACTTGCAGGGGAGGAAAGAAG[G/A]GAGATGGGAGATTGGGAGGGC
prot213	PF00462;	Glutaredoxin;	Q7XY25	Glutaredoxin OS=Triticum aestivum OX=4565 PE=2 SV=1	IPR011767;IPR002109;IPR011899;IPR014025;IPR036249;	Glutaredoxin active site;Glutaredoxin;Glutaredoxin, eukaryotic/virial;Glutaredoxin subgroup;Thioredoxin-like superfamily;	F:GO:0004362; F:GO:0097573	F:glutathione-disulfide reductase (NADPH) activity; F:glutathione oxidoreductase activity	IPR014025 (PRINTS); IPR002109 (PFAM); IPR036249 (G3DSA:3.40.30.GENE3D); IPR011899 (TIGRFAM); PTHR45694 (PANTHER); PTHR45694:SF11 (PANTHER); IPR011767 (PROSITE_PATTERNS); PS51354 (PROSITE_PROFILES); cd03419 (CDD); IPR036249 (SUPERFAMILY)	F:GO:0004362; F:GO:0097573	F:glutathione-disulfide reductase (NADPH) activity; F:glutathione oxidoreductase activity	989756S	2A	2.75e-12	11.5607	1398960	589581232	589581301	59.83	-1673.29	T/C	TGCAGTAATAAGCTCGTGGCTCTTTCAGTTTCCTCCTGCAAAATGA[T/C]GGAGCCAGCCTTGGAAGTGATA
prot230	0	0	A0A3B5Z3G6	Uncharacterized protein OS=Triticum aestivum OX=4565 PE=4 SV=1		0	0	0	0	no GO terms	no GO terms	1064784S	1B	6.99e-18	17.1555	3296872	633128600	633128656	76.67	-3474.53	T/C	TGCAGAAACGATATGTATGTTC[T/C]TTGGCAGATGCAAATCTGTCCATGCTTGAACCGAGATCGGAAGAGC
prot235	PF14368;	Probable lipid transfer;	Q2PCC5	Type 2 non specific lipid transfer protein OS=Triticum aestivum OX=4565 GN=ltp7.1e PE=4 SV=1	IPR036312;IPR016140;IPR033872;	Bifunctional inhibitor/plant lipid transfer protein/seed storage helical domain superfamily;Bifunctional inhibitor/plant lipid transfer protein/seed storage helical domain;Non-specific lipid-transfer protein type 2;	P:GO:0006869	P:lipid transport	IPR016140 (SMART); IPR036312 (G3DSA:1.10.110.GENE3D); IPR016140 (PFAM); PTHR33214:SF40 (PANTHER); IPR033872 (PANTHER); NON_CYTOPLASMIC_DOMAIN (PHOBIUS); SIGNAL_PEPTIDE_H_REGION (PHOBIUS); SIGNAL_PEPTIDE_C_REGION (PHOBIUS); SIGNAL_PEPTIDE (PHOBIUS); SIGNAL_PEPTIDE_N_REGION (PHOBIUS); IPR033872 (CDD); SignalP-noTM (SIGNALP_EUK); SignalP-noTM (SIGNALP_GRAM_NEGATIVE); SignalP-TM (SIGNALP_GRAM_POSITIV…	P:GO:0006869	P:lipid transport	1219351D	5A	7.74e-14	13.1113	2978100	707857285	707857336	56.53	-47278.7		TGCAGGTCTTTTCACCGACCCTGCGGAGCACCCAGAAAGCTCATTTTACCGAGATCGGAAGAGCGGTTC
prot242		0	A0A3B5Y6R3	Uncharacterized protein OS=Triticum aestivum OX=4565 PE=4 SV=1		0	P:GO:0006979; P:GO:0009061	P:response to oxidative stress; P:anaerobic respiration	mobidb-lite (MOBIDB_LITE); mobidb-lite (MOBIDB_LITE)	no GO terms	no GO terms	3033903D	2A	2.16e-11	10.6655	1698658	714801065	714801112	62.24	659.998		TGCAGGCACTCAAGCTGCAAATCATATATCATGTAACAGGTGAACCGAGATCGGAAGAGCGGTTCAGCA
prot264	PF00967;	Barwin family;	A0A3B6G229	Uncharacterized protein OS=Triticum aestivum OX=4565 PE=4 SV=1	IPR018226;IPR001153;IPR036908;	Barwin, conserved site;Barwin domain;RlpA-like domain superfamily;	F:GO:0004540; P:GO:0042742; P:GO:0050832	F:ribonuclease activity; P:defense response to bacterium; P:defense response to fungus	IPR001153 (PRINTS); IPR036908 (G3DSA:2.40.40.GENE3D); IPR001153 (PFAM); PTHR46351:SF17 (PANTHER); IPR044301 (PANTHER); IPR018226 (PROSITE_PATTERNS); IPR018226 (PROSITE_PATTERNS); SIGNAL_PEPTIDE (PHOBIUS); SIGNAL_PEPTIDE_C_REGION (PHOBIUS); SIGNAL_PEPTIDE_H_REGION (PHOBIUS); NON_CYTOPLASMIC_DOMAIN (PHOBIUS); SIGNAL_PEPTIDE_N_REGION (PHOBIUS); IPR001153 (PROSITE_PROFILES); SignalP-noTM (SIGNALP_GRA…	F:GO:0004540; P:GO:0006952; P:GO:0042742; P:GO:0050832	F:ribonuclease activity; P:defense response; P:defense response to bacterium; P:defense response to fungus	989565S	3B	1.21e-11	10.9172	2708590	830893770	830893828	63.6	-22254	T/A	TGCAGAGCCTTAAACTGCACGGGCTTAATGAT[T/A]AATTGCCAGAATGGGGGAGTGACCGAGATCGGAAGA
prot265	PF00248;	Aldo/keto reductase family;	A0A3B5ZYX1	Uncharacterized protein OS=Triticum aestivum OX=4565 PE=4 SV=1	IPR018170;IPR020471;IPR023210;IPR036812;	Aldo/keto reductase, conserved site;Aldo/keto reductase;NADP-dependent oxidoreductase domain;NADP-dependent oxidoreductase domain superfamily;	F:GO:0047834	F:D-threo-aldose 1-dehydrogenase activity	IPR020471 (PRINTS); IPR036812 (G3DSA:3.20.20.GENE3D); IPR020471 (PIRSF); IPR023210 (PFAM); PTHR11732:SF164 (PANTHER); PTHR11732 (PANTHER); IPR018170 (PROSITE_PATTERNS); IPR018170 (PROSITE_PATTERNS); IPR018170 (PROSITE_PATTERNS); IPR044498 (CDD); IPR036812 (SUPERFAMILY)	F:GO:0016491; F:GO:0047834	F:oxidoreductase activity; F:D-threo-aldose 1-dehydrogenase activity	1219070S	1B	3.18e-17	16.4976	2248697	537580528	537580597	71.69	-8886.59	T/C	TGCAGTAACTGAGCAATCAGAGAAGAGGTCAAGCGATCCGACAATCACTAGAGCTCCACACG[T/C]ACCTCA
prot270	PF00187;PF00182;	Chitin recognition protein;Chitinase class I;	A0A023W4F1	Endochitinase OS=Triticum aestivum OX=4565 PE=4 SV=1	IPR001002;IPR018371;IPR036861;IPR016283;IPR000726;IPR023346;	Chitin-binding, type 1;Chitin-binding, type 1, conserved site;Endochitinase-like superfamily;Glycoside hydrolase, family 19;Glycoside hydrolase, family 19, catalytic;Lysozyme-like domain superfamily;	F:GO:0004568; P:GO:0005975; P:GO:0006032; F:GO:0008061; P:GO:0016998	F:chitinase activity; P:carbohydrate metabolic process; P:chitin catabolic process; F:chitin binding; P:cell wall macromolecule catabolic process	IPR001002 (PRINTS); IPR001002 (SMART); G3DSA:3.30.20.10 (GENE3D); IPR000726 (PFAM); G3DSA:1.10.530.10 (GENE3D); IPR016283 (PIRSF); IPR036861 (G3DSA:3.30.60.GENE3D); IPR001002 (PFAM); PTHR22595 (PANTHER); PTHR22595:SF171 (PANTHER); IPR000726 (PROSITE_PATTERNS); IPR018371 (PROSITE_PATTERNS); SIGNAL_PEPTIDE_H_REGION (PHOBIUS); NON_CYTOPLASMIC_DOMAIN (PHOBIUS); SIGNAL_PEPTIDE_N_REGION (PHOBIUS); SIGN…	F:GO:0004568; P:GO:0005975; P:GO:0006032; F:GO:0008061; P:GO:0016998	F:chitinase activity; P:carbohydrate metabolic process; P:chitin catabolic process; F:chitin binding; P:cell wall macromolecule catabolic process	1668238S	7B	4.94e-08	7.30627	2392531	738624462	738624531	36.3	1482.79	G/C	TGCAGTGGTGGGA[G/C]CGTTGTGGCGTCGCTCGCAAATCAGCGGGCTCGACGGCGTCATGCACGGAACATG
prot278	PF08100;PF00891;	Dimerisation domain;O-methyltransferase domain;	A0A3B6B8S2	Uncharacterized protein OS=Triticum aestivum OX=4565 PE=3 SV=1	IPR016461;IPR001077;IPR012967;IPR029063;IPR036388;IPR036390;	O-methyltransferase COMT-type;O-methyltransferase domain;Plant methyltransferase dimerisation;S-adenosyl-L-methionine-dependent methyltransferase;Winged helix-like DNA-binding domain superfamily;Winged helix DNA-binding domain superfamily;	F:GO:0008171; F:GO:0046983	F:O-methyltransferase activity; F:protein dimerization activity	IPR001077 (PFAM); IPR012967 (PFAM); G3DSA:3.40.50.150 (GENE3D); IPR016461 (PIRSF); IPR036388 (G3DSA:1.10.10.GENE3D); PTHR11746 (PANTHER); PTHR11746:SF210 (PANTHER); IPR016461 (PROSITE_PROFILES); IPR029063 (SUPERFAMILY); IPR036390 (SUPERFAMILY)	F:GO:0008168; F:GO:0008171; F:GO:0046983	F:methyltransferase activity; F:O-methyltransferase activity; F:protein dimerization activity	1218562D	2A	1.49e-12	11.8268	2317860	763138515	763138584	68.47	1416.87		TGCAGCTTCACATCTGAACAACGCAGGCGTGCATGCATGCCACGGGATCGTCCTCGGCCCTCTTGCGCC
prot281	PF00280;	Potato inhibitor I family;	A0A3B5ZMV0	Uncharacterized protein OS=Triticum aestivum OX=4565 PE=4 SV=1	IPR000864;IPR036354;	Proteinase inhibitor I13, potato inhibitor I;Proteinase inhibitor I13, potato inhibitor I superfamily;	F:GO:0004867; P:GO:0009611	F:serine-type endopeptidase inhibitor activity; P:response to wounding	IPR000864 (PRINTS); G3DSA:3.30.10.10 (GENE3D); IPR000864 (PFAM); mobidb-lite (MOBIDB_LITE); mobidb-lite (MOBIDB_LITE); PTHR33091:SF55 (PANTHER); IPR000864 (PANTHER); IPR000864 (PROSITE_PATTERNS); IPR036354 (SUPERFAMILY)	F:GO:0004867; P:GO:0009611	F:serine-type endopeptidase inhibitor activity; P:response to wounding	2279426D	1B	5.9e-14	13.2291	926270	17172272	17172341	44.09	-9020.99		TGCAGACAGTGCGCGCGCCCTGCTGAAGAGTGCAATCAGAAGAGCCACTACGTGGATCGATACAGCAGT
prot285	PF14861;	Plant antimicrobial peptide;	R4ZA24	L-1 OS=Triticum aestivum OX=4565 GN=l-1 PE=4 SV=1	IPR029227;	Plant antimicrobial peptide;	P:GO:0050832	P:defense response to fungus	IPR029227 (SMART); IPR029227 (PFAM); mobidb-lite (MOBIDB_LITE); SIGNAL_PEPTIDE (PHOBIUS); NON_CYTOPLASMIC_DOMAIN (PHOBIUS); SIGNAL_PEPTIDE_H_REGION (PHOBIUS); SIGNAL_PEPTIDE_C_REGION (PHOBIUS); SIGNAL_PEPTIDE_N_REGION (PHOBIUS); SignalP-noTM (SIGNALP_EUK); SignalP-TM (SIGNALP_GRAM_NEGATIVE); SignalP-TM (SIGNALP_GRAM_POSITIVE); TMhelix (TMHMM)	P:GO:0050832	P:defense response to fungus	2305101D	6B	2.95e-12	11.5302	1440644	721774268	721774337	53.44	5750.95		TGCAGCATCGATGGTAAGACTCCGTACGAGTTGTGGCACGACAAGAAGCCCGTCGTGCACTACCTGCGT
prot288	PF00234;	Protease inhibitor/seed storage/LTP family;	A0A1D5UB33	Uncharacterized protein OS=Triticum aestivum OX=4565 PE=4 SV=1	IPR006106;IPR006105;IPR036312;IPR016140;	Cereal seed allergen/grain softness/trypsin and alpha-amylase inhibitor;Cereal seed allergen/trypsin and alpha-amylase inhibitor, conserved site;Bifunctional inhibitor/plant lipid transfer protein/seed storage helical domain superfamily;Bifunctional inhibitor/plant lipid transfer protein/seed storage helical domain;	F:GO:0004867	F:serine-type endopeptidase inhibitor activity	IPR006106 (PRINTS); IPR016140 (SMART); IPR036312 (G3DSA:1.10.110.GENE3D); IPR016140 (PFAM); PTHR34481 (PANTHER); PTHR34481:SF2 (PANTHER); IPR006105 (PROSITE_PATTERNS); NON_CYTOPLASMIC_DOMAIN (PHOBIUS); CYTOPLASMIC_DOMAIN (PHOBIUS); TRANSMEMBRANE (PHOBIUS); IPR044723 (CDD); IPR036312 (SUPERFAMILY); TMhelix (TMHMM)	F:GO:0004867	F:serine-type endopeptidase inhibitor activity	1087819D	2A	3.28e-16	15.4841	182207	10230210	10230260	84.51	-34444.1		TGCAGGACCGTTGAAAGAGAAAGGGGAGGGGGCGACCTCCTCCAGCACCGAGATCGGAAGAGCGGTTCA
prot289	PF00190;	Cupin;	A0A3B6ISM7	Uncharacterized protein OS=Triticum aestivum OX=4565 PE=4 SV=1	IPR006045;IPR014710;IPR011051;	Cupin 1;RmlC-like jelly roll fold;RmlC-like cupin domain superfamily;	0	0	Coil (COILS); IPR006045 (SMART); IPR006045 (PFAM); IPR014710 (G3DSA:2.60.120.GENE3D); IPR014710 (G3DSA:2.60.120.GENE3D); mobidb-lite (MOBIDB_LITE); mobidb-lite (MOBIDB_LITE); mobidb-lite (MOBIDB_LITE); mobidb-lite (MOBIDB_LITE); mobidb-lite (MOBIDB_LITE); mobidb-lite (MOBIDB_LITE); mobidb-lite (MOBIDB_LITE); PTHR31189 (PANTHER); PTHR31189:SF7 (PANTHER); SIGNAL_PEPTIDE_C_REGION (PHOBIUS); SIGNAL_P…	no GO terms	no GO terms	1106144D	4B	2.7e-07	6.56864	789670	528493169	528493224	17.28	-2090.82		TGCAGGCTCCCGTTGGAGCGGCGTTCGGTGCATGCATGTATGCCTGCATGCGCCGAGATCGGAAGAGCG
prot296	PF02987;	Late embryogenesis abundant protein;	Q8GV47	LEA3 protein OS=Triticum aestivum OX=4565 GN=LEA3 PE=2 SV=1	IPR004238;	Late embryogenesis abundant protein, LEA_4 subgroup;	0	0	Coil (COILS); G3DSA:6.10.140.1430 (GENE3D); IPR004238 (PFAM); mobidb-lite (MOBIDB_LITE); mobidb-lite (MOBIDB_LITE); mobidb-lite (MOBIDB_LITE); mobidb-lite (MOBIDB_LITE); mobidb-lite (MOBIDB_LITE); mobidb-lite (MOBIDB_LITE); PTHR47372:SF1 (PANTHER); PTHR47372 (PANTHER); SSF58113 (SUPERFAMILY)	no GO terms	no GO terms	3033903D	2A	2.29e-10	9.64016	1698658	714801065	714801112	41.99	659.998		TGCAGGCACTCAAGCTGCAAATCATATATCATGTAACAGGTGAACCGAGATCGGAAGAGCGGTTCAGCA
prot302	PF00314;	Thaumatin family;	A0A3B6LFC8	Uncharacterized protein OS=Triticum aestivum OX=4565 PE=4 SV=1	IPR037176;IPR001938;IPR017949;	Osmotin/thaumatin-like superfamily;Thaumatin family;Thaumatin, conserved site;	C:GO:0005576; P:GO:0006952; C:GO:0016021	C:extracellular region; P:defense response; C:integral component of membrane	IPR001938 (PRINTS); IPR001938 (SMART); IPR037176 (G3DSA:2.60.110.GENE3D); IPR001938 (PIRSF); IPR001938 (PFAM); PTHR31048:SF118 (PANTHER); IPR001938 (PANTHER); IPR017949 (PROSITE_PATTERNS); NON_CYTOPLASMIC_DOMAIN (PHOBIUS); SIGNAL_PEPTIDE_C_REGION (PHOBIUS); SIGNAL_PEPTIDE_H_REGION (PHOBIUS); SIGNAL_PEPTIDE_N_REGION (PHOBIUS); SIGNAL_PEPTIDE (PHOBIUS); IPR001938 (PROSITE_PROFILES); SignalP-TM (SIG…	no GO terms	no GO terms	3028036D	5B	4.11e-07	6.38616	185331	14961164	14961203	27.02	14089.5		TGCAGCACCAGCCACCAGCAGCGGCGCGAAGCAATTTCCGAGATCGGAAGAGCGGTTCAGCAGGAATGC
