# Supplementary material for: Multiomics Based Association Mapping in Wheat Reveals Genetic Architecture of Quality and Allergenic Related Proteins
Source: Int J Mol Sci. 2023 Jan 12;24(2):1485. doi: 10.3390/ijms24021485 (PMC9866442; doi:10.3390/ijms24021485)
Supplement: Supplementary file 1 [file ijms-24-01485-s001.zip › Supplementary materials/Table S2.xlsx]

## Sheet: Tabelle1
Table S2. HMW glutenin subunits at the Glu-D1 locus of 148 cultivars with their respective QTL allele of the prot017. Year class, time period of the variety registration; QTL-allele, the allele of the significant QTL for prot017; SDS-PAGE: GluD1 (Dx), the x type glutenin subunit at the GluD1 loci.
Genotype	Year class	Protein	Protein-BLUEs	QTL-allele	SDS-PAGE: GluD1 (Dx)
Alba	1981_1990	prot017	5504.07	AA	2
Albatros	1971_1980	prot017	13408.9	AA	2
Alchemy	2001_2013	prot017	15470.6	AA	2
Altigo	2001_2013	prot017	12314.1	AA	2
Apache	1991_2000	prot017	8625.47	AA	2
Ares	1981_1990	prot017	8616.7	AA	2
Avalon	1971_1980	prot017	8537.56	AA	2
Beaver	1981_1990	prot017	9869.18	AA	2
Borenos	1981_1990	prot017	7120.33	AA	2
Calif	1981_1990	prot017	5697.84	AA	2
Carenius	2001_2013	prot017	8843.29	AA	2
Carimulti	1971_1980	prot017	10859.5	AA	2
Carisuper	1971_1980	prot017	9079.22	AA	2
CarstensVIII	1921_1960	prot017	6984.57	AA	2
Cezanne	1991_2000	prot017	14473.9	AA	2
Claire	1991_2000	prot017	11322.5	AA	2
Drifter	1991_2000	prot017	9822.67	AA	2
EliteLepeuple	1921_1960	prot017	5894.68	AA	2
Escorial	1981_1990	prot017	11232.7	AA	2
EtoiledeChoisy	1921_1960	prot017	6264.89	AA	2
Event	2001_2013	prot017	12108.7	AA	2
Fanal	1921_1960	prot017	12772.2	AA	2
Flame	1991_2000	prot017	9265.52	AA	2
Flamingo	1921_1960	prot017	6001.87	AA	2
Galahad	1981_1990	prot017	12351.5	AA	2
GlatterBreisgauerLandweizen	2001_2013	prot017	6314.28	AA	2
HeinesIV	1921_1960	prot017	11313	AA	2
HeineVII	1921_1960	prot017	14466.8	AA	2
Hermann	2001_2013	prot017	10757.9	AA	2
Hobbit	1971_1980	prot017	17658.5	AA	2
JossCambier	1961_1970	prot017	18330.9	AA	2
Julius	2001_2013	prot017	10161.7	AA	2
Kleinwanzlebener	1921_1960	prot017	8587.08	AA	2
Konsul	1981_1990	prot017	5074.71	AA	2
Kraka	1981_1990	prot017	12739.5	AA	2
Kredo	2001_2013	prot017	9424.05	AA	2
Lear	2001_2013	prot017	9486.01	AA	2
Leda	1921_1960	prot017	4829.34	AA	2
Marco	1961_1970	prot017	6434.03	AA	2
MarisHuntsman	1971_1980	prot017	15071.5	AA	2
Matrix	2001_2013	prot017	11388.7	AA	2
Mega	1971_1980	prot017	8956.95	AA	2
Minister	1921_1960	prot017	8548.63	AA	2
Mulan	2001_2013	prot017	9096.38	AA	2
Multweiss	1961_1970	prot017	14104.6	AA	5
Naturastar	2001_2013	prot017	7596.51	AA	2
Nautica	1971_1980	prot017	9208.64	AA	2
Obelisk	1981_1990	prot017	17938.5	AA	2
Oberst	1971_1980	prot017	9243.65	AA	2
Okapi	1971_1980	prot017	18007.6	AA	5
Orlando	1961_1970	prot017	6540.84	AA	2
Palur	1981_1990	prot017	5731.04	AA	2
Riband	1981_1990	prot017	11064.2	AA	2
RimpausBraun	1921_1960	prot017	10045.4	AA	2
Santiago	2001_2013	prot017	13100.4	AA	2
Saturn	1971_1980	prot017	10524.3	AA	2
SchweigersTaca	1921_1960	prot017	5238.3	AA	2
Skalmeje	2001_2013	prot017	9361.72	AA	2
Skater	1991_2000	prot017	13146.9	AA	2
Slejpner	1981_1990	prot017	3748.51	AA	2
StarkeII	1961_1970	prot017	10977.7	AA	2
Steadfast	2001_2013	prot017	9694.05	AA	2
Svale	1921_1960	prot017	7870.07	AA	2
SvaloefsBora	1921_1960	prot017	8377.23	AA	2
Tabasco	2001_2013	prot017	10526.3	AA	2
Tabor	1971_1980	prot017	8179.06	AA	2
Tadorna	1961_1970	prot017	11423.6	AA	2
Tengri	2001_2013	prot017	10615.5	AA	2
Tobak	2001_2013	prot017	12434.9	AA	2
Tommi	2001_2013	prot017	5229.15	AA	2
Topfit	1971_1980	prot017	14058.2	AA	2
Transit	1991_2000	prot017	7924.81	AA	2
Tremie	1991_2000	prot017	12564.4	AA	3
TschermaksWeisserBegrannter	1921_1960	prot017	7851.37	AA	2
Tuerkis	2001_2013	prot017	13564.5	AA	2
UnterfraenkischerLandweizen	1921_1960	prot017	8511.59	AA	5
Vilmorin27	1921_1960	prot017	4520.98	AA	5
Weibulls18609	1971_1980	prot017	9709.07	AA	2
Werla	1921_1960	prot017	9323.97	AA	2
Admiral	1961_1970	prot017	6065.25	GG	5
Akteur	2001_2013	prot017	4029.17	GG	5
Alidos	1981_1990	prot017	8044.06	GG	5
Aquila	1981_1990	prot017	5743	GG	5
Arezzo	2001_2013	prot017	7549.04	GG	5
Aristos	1991_2000	prot017	7700.15	GG	5
Aron	1991_2000	prot017	3786.41	GG	5
Ataro	2001_2013	prot017	6569.49	GG	5
Basalt	1971_1980	prot017	7049.34	GG	5
Brilliant	2001_2013	prot017	4818.31	GG	5
Bussard	1981_1990	prot017	6540.97	GG	5
Butaro	2001_2013	prot017	7063.71	GG	5
Cadenza	1991_2000	prot017	9835.76	GG	5
Campari	2001_2013	prot017	5403.49	GG	5
Chevalier	2001_2013	prot017	8032.81	GG	5
Colonia	2001_2013	prot017	6123.62	GG	5
Compliment	2001_2013	prot017	5320.02	GG	5
Cubus	2001_2013	prot017	7871.18	GG	5
Dekan	1991_2000	prot017	8115.47	GG	5
Diplomat	1961_1970	prot017	4886.77	GG	5
Discus	2001_2013	prot017	7592.95	GG	5
ErlaKolben	1961_1970	prot017	2201.82	GG	5
Euclide	2001_2013	prot017	5062.58	GG	5
Expert	2001_2013	prot017	4584.39	GG	5
Extrem	1961_1970	prot017	6620.7	GG	5
Florian	1921_1960	prot017	8406.71	GG	5
Florida	1981_1990	prot017	5961.7	GG	5
Genius	2001_2013	prot017	7893.12	GG	5
Glaucus	2001_2013	prot017	6803.09	GG	5
Granada	1971_1980	prot017	5625.22	GG	5
Holdfast	1921_1960	prot017	5135.57	GG	5
Inspiration	2001_2013	prot017	8681.41	GG	5
JBAsano	2001_2013	prot017	11094.9	GG	5
Jularo	2001_2013	prot017	3609.07	GG	5
Knirps	1981_1990	prot017	7643.19	GG	5
Kobold	1971_1980	prot017	4644.24	GG	5
Kormoran	1921_1960	prot017	5089.38	GG	5
Magister	2001_2013	prot017	3626.63	GG	5
Miras	1981_1990	prot017	6638.86	GG	5
MironowskajaJubilejnaja	1971_1980	prot017	3796.79	GG	5
Monopol	1971_1980	prot017	2475.27	GG	5
Muck	1961_1970	prot017	4687.84	GG	5
MvLucia	2001_2013	prot017	4997.65	GG	5
MvZelma	2001_2013	prot017	4586.57	GG	5
Nimbus	1971_1980	prot017	12519.3	GG	5
Orcas	2001_2013	prot017	7322.01	GG	5
Pamier	2001_2013	prot017	10526.3	GG	5
Pantus	1961_1970	prot017	8034.17	GG	5
Paragon	1991_2000	prot017	8049.91	GG	NA
Patras	2001_2013	prot017	5738.79	GG	5
Perlo	1971_1980	prot017	3934.01	GG	5
Pionier	2001_2013	prot017	9702.97	GG	5
Potenzial	2001_2013	prot017	5939.4	GG	5
Progress	1961_1970	prot017	2883.79	GG	2
Rabe	1961_1970	prot017	6656.08	GG	5
Rektor	1981_1990	prot017	4334.21	GG	5
Renan	1981_1990	prot017	4708.84	GG	5
Schamane	2001_2013	prot017	4474.33	GG	5
Severin	1971_1980	prot017	5099.68	GG	5
Soleiho	2001_2013	prot017	10053.5	GG	5
Solstice	2001_2013	prot017	5167.03	GG	5
Sorbas	1981_1990	prot017	2565.37	GG	5
Stamm101	1921_1960	prot017	4395.05	GG	5
Taras	1981_1990	prot017	6043.15	GG	5
Terrier	2001_2013	prot017	3014.27	GG	5
Toras	2001_2013	prot017	5961.39	GG	5
Virgo	1961_1970	prot017	8012.04	GG	5
Xerxes	2001_2013	prot017	3450.74	GG	5
Xi19	2001_2013	prot017	5460.39	GG	5
