# Supplementary material for: Multiomics Based Association Mapping in Wheat Reveals Genetic Architecture of Quality and Allergenic Related Proteins
Source: Int J Mol Sci. 2023 Jan 12;24(2):1485. doi: 10.3390/ijms24021485 (PMC9866442; doi:10.3390/ijms24021485)
Supplement: Supplementary file 1 [file ijms-24-01485-s001.zip › Supplementary materials/Table S3.xlsx]

## Sheet: Sheet1
Table S3. Marker assisted selection results of 148 cultivars for their rust resistance response. Year class, time period of the variety registration; QTL-allele, the allele of the significant QTL for prot017.
Genotype	Year class	Protein	Protein-BLUEs	QTL-Allele	Resistance marker for Sr38-Yr17-Lr37 (T = resistant, C = susceptible, NA = not determined)
Altigo	2001_2013	prot288	118006	AA	T
Apache	1991_2000	prot288	102449	AA	T
Arezzo	2001_2013	prot288	69992.6	AA	T
Carenius	2001_2013	prot288	121667	AA	T
Chevalier	2001_2013	prot288	103663	AA	T
Colonia	2001_2013	prot288	71487.8	AA	T
Genius	2001_2013	prot288	117051	AA	T
Hermann	2001_2013	prot288	58177.1	AA	T
Jularo	2001_2013	prot288	75287.7	AA	NA
Mulan	2001_2013	prot288	63660	AA	T
MvZelma	2001_2013	prot288	66629.4	AA	NA
Pamier	2001_2013	prot288	76182.9	AA	T
Pionier	2001_2013	prot288	85511.2	AA	T
Potenzial	2001_2013	prot288	86600.5	AA	T
Renan	1981_1990	prot288	59930.8	AA	NA
Santiago	2001_2013	prot288	99361.5	AA	C
Soleiho	2001_2013	prot288	85144.5	AA	NA
Tabasco	2001_2013	prot288	107727	AA	T
Tommi	2001_2013	prot288	96677.7	AA	T
Tuerkis	2001_2013	prot288	58636.5	AA	NA
Xerxes	2001_2013	prot288	46125.6	AA	T
Admiral	1961_1970	prot288	14708.3	GG	NA
Akteur	2001_2013	prot288	8084.37	GG	C
Alba	1981_1990	prot288	11385.9	GG	C
Albatros	1971_1980	prot288	30845.2	GG	C
Alchemy	2001_2013	prot288	6420.28	GG	C
Alidos	1981_1990	prot288	15485.1	GG	C
Aquila	1981_1990	prot288	10453.7	GG	C
Ares	1981_1990	prot288	15754.2	GG	C
Aristos	1991_2000	prot288	4744.6	GG	C
Aron	1991_2000	prot288	20812.6	GG	C
Ataro	2001_2013	prot288	18189	GG	C
Avalon	1971_1980	prot288	20230.8	GG	C
Basalt	1971_1980	prot288	35314.9	GG	C
Beaver	1981_1990	prot288	14377.3	GG	NA
Borenos	1981_1990	prot288	14801.7	GG	C
Brilliant	2001_2013	prot288	32356.1	GG	C
Bussard	1981_1990	prot288	12262.7	GG	C
Butaro	2001_2013	prot288	4976.46	GG	C
Cadenza	1991_2000	prot288	6394.06	GG	NA
Calif	1981_1990	prot288	14554.5	GG	C
Campari	2001_2013	prot288	29418.8	GG	C
Carimulti	1971_1980	prot288	22214.6	GG	C
Carisuper	1971_1980	prot288	24530.1	GG	NA
CarstensVIII	1921_1960	prot288	24392.4	GG	NA
Cezanne	1991_2000	prot288	22937.2	GG	NA
Claire	1991_2000	prot288	10256.4	GG	C
Compliment	2001_2013	prot288	8776.77	GG	C
Cubus	2001_2013	prot288	21382.6	GG	C
Dekan	1991_2000	prot288	16435	GG	C
Diplomat	1961_1970	prot288	9757.97	GG	NA
Discus	2001_2013	prot288	10578.5	GG	C
Drifter	1991_2000	prot288	8167.36	GG	C
EliteLepeuple	1921_1960	prot288	7801.04	GG	NA
ErlaKolben	1961_1970	prot288	22527.1	GG	NA
Escorial	1981_1990	prot288	27888.7	GG	NA
EtoiledeChoisy	1921_1960	prot288	20606.9	GG	NA
Euclide	2001_2013	prot288	18808.3	GG	C
Event	2001_2013	prot288	15758.7	GG	C
Expert	2001_2013	prot288	28761	GG	C
Extrem	1961_1970	prot288	37466.2	GG	NA
Fanal	1921_1960	prot288	9586.12	GG	NA
Flame	1991_2000	prot288	26015.9	GG	C
Flamingo	1921_1960	prot288	19006.3	GG	NA
Florian	1921_1960	prot288	8417.81	GG	C
Florida	1981_1990	prot288	8803.09	GG	C
Galahad	1981_1990	prot288	9433.57	GG	NA
GlatterBreisgauerLandweizen	2001_2013	prot288	14255.5	GG	NA
Glaucus	2001_2013	prot288	9613.48	GG	NA
Granada	1971_1980	prot288	8721.42	GG	C
HeinesIV	1921_1960	prot288	47471.9	GG	NA
HeineVII	1921_1960	prot288	11372.6	GG	NA
Hobbit	1971_1980	prot288	38719.5	GG	C
Holdfast	1921_1960	prot288	4657.65	GG	NA
Inspiration	2001_2013	prot288	10593.3	GG	C
JBAsano	2001_2013	prot288	7529.47	GG	C
JossCambier	1961_1970	prot288	11226	GG	NA
Julius	2001_2013	prot288	10677.7	GG	C
Kleinwanzlebener	1921_1960	prot288	6314.1	GG	NA
Knirps	1981_1990	prot288	20282.4	GG	C
Kobold	1971_1980	prot288	7860.54	GG	C
Konsul	1981_1990	prot288	5791.19	GG	NA
Kormoran	1921_1960	prot288	14552.9	GG	NA
Kraka	1981_1990	prot288	13881	GG	NA
Kredo	2001_2013	prot288	4802.06	GG	C
Lear	2001_2013	prot288	10527.6	GG	C
Leda	1921_1960	prot288	25086.6	GG	NA
Magister	2001_2013	prot288	7552.72	GG	C
Marco	1961_1970	prot288	27598.1	GG	C
MarisHuntsman	1971_1980	prot288	27780.2	GG	NA
Matrix	2001_2013	prot288	32283	GG	C
Mega	1971_1980	prot288	25235.7	GG	NA
Minister	1921_1960	prot288	32041.9	GG	C
Miras	1981_1990	prot288	18216.1	GG	NA
MironowskajaJubilejnaja	1971_1980	prot288	6700.19	GG	NA
Monopol	1971_1980	prot288	8406.33	GG	C
Muck	1961_1970	prot288	26709.3	GG	C
Multweiss	1961_1970	prot288	8017.92	GG	C
MvLucia	2001_2013	prot288	29004.4	GG	NA
Naturastar	2001_2013	prot288	12045.4	GG	C
Nautica	1971_1980	prot288	10823.9	GG	NA
Nimbus	1971_1980	prot288	7129.27	GG	C
Obelisk	1981_1990	prot288	9788.44	GG	C
Oberst	1971_1980	prot288	12394.8	GG	C
Okapi	1971_1980	prot288	7818.21	GG	C
Orcas	2001_2013	prot288	4640.83	GG	NA
Orlando	1961_1970	prot288	9174.54	GG	NA
Palur	1981_1990	prot288	15688.8	GG	C
Pantus	1961_1970	prot288	5610.83	GG	NA
Paragon	1991_2000	prot288	19520.5	GG	NA
Patras	2001_2013	prot288	5526.54	GG	C
Perlo	1971_1980	prot288	5392.71	GG	NA
Progress	1961_1970	prot288	7458.37	GG	NA
Rabe	1961_1970	prot288	6302.49	GG	NA
Rektor	1981_1990	prot288	13559	GG	C
Riband	1981_1990	prot288	33363.8	GG	C
RimpausBraun	1921_1960	prot288	9669.5	GG	NA
Saturn	1971_1980	prot288	12410.2	GG	C
Schamane	2001_2013	prot288	7709.73	GG	C
SchweigersTaca	1921_1960	prot288	13004.4	GG	NA
Severin	1971_1980	prot288	5723.15	GG	C
Skalmeje	2001_2013	prot288	21213.2	GG	NA
Skater	1991_2000	prot288	19063.3	GG	C
Slejpner	1981_1990	prot288	41657.8	GG	NA
Solstice	2001_2013	prot288	31269.2	GG	C
Sorbas	1981_1990	prot288	9997.1	GG	C
Stamm101	1921_1960	prot288	26680.8	GG	NA
StarkeII	1961_1970	prot288	7056.87	GG	NA
Steadfast	2001_2013	prot288	16248.5	GG	NA
Svale	1921_1960	prot288	20545.5	GG	NA
SvaloefsBora	1921_1960	prot288	22919.6	GG	NA
Tabor	1971_1980	prot288	12102.8	GG	C
Tadorna	1961_1970	prot288	9782.25	GG	NA
Taras	1981_1990	prot288	12812.1	GG	C
Tengri	2001_2013	prot288	5211.9	GG	C
Terrier	2001_2013	prot288	8607.1	GG	C
Tobak	2001_2013	prot288	6000.35	GG	C
Topfit	1971_1980	prot288	15290.5	GG	C
Toras	2001_2013	prot288	19108.9	GG	C
Transit	1991_2000	prot288	6803.06	GG	C
Tremie	1991_2000	prot288	35236.4	GG	NA
TschermaksWeisserBegrannter	1921_1960	prot288	15219.1	GG	NA
UnterfraenkischerLandweizen	1921_1960	prot288	8446.6	GG	NA
Vilmorin27	1921_1960	prot288	8713.65	GG	NA
Virgo	1961_1970	prot288	4715.53	GG	NA
Weibulls18609	1971_1980	prot288	6227.86	GG	NA
Werla	1921_1960	prot288	13339	GG	NA
Xi19	2001_2013	prot288	6334.12	GG	NA
