# Supplementary material for: Multiomics Based Association Mapping in Wheat Reveals Genetic Architecture of Quality and Allergenic Related Proteins
Source: Int J Mol Sci. 2023 Jan 12;24(2):1485. doi: 10.3390/ijms24021485 (PMC9866442; doi:10.3390/ijms24021485)
Supplement: Supplementary file 1 [file ijms-24-01485-s001.zip › Supplementary materials/Table S4.xlsx]

## Sheet: Sheet1
Table S4. List of candidate genes identified for major QTLs of Prot051, Prot104, Prot017, Prot028, Prot139, Prot203, Prot189, Prot235. Interpro, protein annotation database; Ch., Chromosome; Phy. Pos. start, Physical position start; Phy. Pos. end, Physical position end.
Protein category	Trait	Gene ID	Interpro	Chr.	Phy. Pos. start	Phy. Pos. end
Gluten	Prot051	TraesCS4A03G1134600	IPR001954: Gliadin/LMW glutenin; IPR016140: Bifunctional inhibitor/plant lipid transfer protein/seed storage helical domain	Chr4A	725146882	725147397
Gluten	Prot051	TraesCS4A03G1135000	IPR001954: Gliadin/LMW glutenin; IPR016140: Bifunctional inhibitor/plant lipid transfer protein/seed storage helical domain	Chr4A	725158709	725159551
Gluten	Prot051	TraesCS4A03G1135700	IPR001954: Gliadin/LMW glutenin; IPR016140: Bifunctional inhibitor/plant lipid transfer protein/seed storage helical domain	Chr4A	725218887	725219744
Gluten	Prot104	TraesCS7A03G0074800	IPR001954: Gliadin/LMW glutenin; IPR016140: Bifunctional inhibitor/plant lipid transfer protein/seed storage helical domain	Chr7A	16399872	16400723
Gluten	Prot104	TraesCS7A03G0075100	IPR001954: Gliadin/LMW glutenin; IPR016140: Bifunctional inhibitor/plant lipid transfer protein/seed storage helical domain	Chr7A	16449599	16450441
Gluten	Prot104	TraesCS7A03G0075400	IPR001954: Gliadin/LMW glutenin; IPR016140: Bifunctional inhibitor/plant lipid transfer protein/seed storage helical domain	Chr7A	16458362	16458889
Gluten	Prot104	TraesCS7A03G0075500	IPR001954: Gliadin/LMW glutenin; IPR016140: Bifunctional inhibitor/plant lipid transfer protein/seed storage helical domain	Chr7A	16462566	16463087
Gluten	Prot104	TraesCS7A03G0079500	IPR001954: Gliadin/LMW glutenin; IPR016140: Bifunctional inhibitor/plant lipid transfer protein/seed storage helical domain	Chr7A	17364461	17364934
Gluten & Allergen	Prot017	TraesCS1D03G0754800	IPR016140: Bifunctional inhibitor/plant lipid transfer protein/seed storage helical domain	Chr1D	414660757	414661437
Gluten & Allergen	Prot028	TraesCS1A03G0019200	IPR001954: Gliadin/LMW glutenin; IPR016140: Bifunctional inhibitor/plant lipid transfer protein/seed storage helical domain	Chr1A	4764892	4765791
Gluten & Allergen	Prot028	TraesCS1A03G0019600	IPR001954: Gliadin/LMW glutenin; IPR016140: Bifunctional inhibitor/plant lipid transfer protein/seed storage helical domain	Chr1A	4833835	4834480
Gluten & Allergen	Prot028	TraesCS1A03G0020400	IPR001954: Gliadin/LMW glutenin; IPR016140: Bifunctional inhibitor/plant lipid transfer protein/seed storage helical domain	Chr1A	5018187	5019044
Gluten & Allergen	Prot028	TraesCS1A03G0020800	IPR001954: Gliadin/LMW glutenin; IPR016140: Bifunctional inhibitor/plant lipid transfer protein/seed storage helical domain	Chr1A	5038069	5038671
Gluten & Allergen	Prot028	TraesCS1A03G0021500	IPR001954: Gliadin/LMW glutenin; IPR016140: Bifunctional inhibitor/plant lipid transfer protein/seed storage helical domain	Chr1A	5185968	5186757
Gluten & Allergen	Prot139	TraesCS1B03G0019400	IPR001954: Gliadin/LMW glutenin; IPR016140: Bifunctional inhibitor/plant lipid transfer protein/seed storage helical domain	Chr1B	5421666	5422574
Gluten & Allergen	Prot139	TraesCS1B03G0019700	IPR001954: Gliadin/LMW glutenin; IPR016140: Bifunctional inhibitor/plant lipid transfer protein/seed storage helical domain	Chr1B	5447750	5448643
Gluten & Allergen	Prot139	TraesCS1B03G0019800	IPR001954: Gliadin/LMW glutenin; IPR016140: Bifunctional inhibitor/plant lipid transfer protein/seed storage helical domain	Chr1B	5459628	5460581
Gluten & Allergen	Prot139	TraesCS1B03G0019900	IPR016140: Bifunctional inhibitor/plant lipid transfer protein/seed storage helical domain	Chr1B	5512517	5513581
Gluten & Allergen	Prot139	TraesCS1B03G0020100	IPR001954: Gliadin/LMW glutenin; IPR016140: Bifunctional inhibitor/plant lipid transfer protein/seed storage helical domain	Chr1B	5554624	5555675
Gluten & Allergen	Prot139	TraesCS1B03G0020500	IPR001954: Gliadin/LMW glutenin; IPR016140: Bifunctional inhibitor/plant lipid transfer protein/seed storage helical domain	Chr1B	5592386	5593420
Gluten & Allergen	Prot139	TraesCS1B03G0020600	IPR001954: Gliadin/LMW glutenin; IPR016140: Bifunctional inhibitor/plant lipid transfer protein/seed storage helical domain	Chr1B	5597356	5598231
Gluten & Allergen	Prot139	TraesCS1B03G0021000	IPR001954: Gliadin/LMW glutenin; IPR016140: Bifunctional inhibitor/plant lipid transfer protein/seed storage helical domain	Chr1B	5630788	5631399
Gluten & Allergen	Prot139	TraesCS1B03G0022600	IPR001954: Gliadin/LMW glutenin; IPR016140: Bifunctional inhibitor/plant lipid transfer protein/seed storage helical domain	Chr1B	6039923	6040723
Gluten & Allergen	Prot139	TraesCS1B03G0022700	IPR001954: Gliadin/LMW glutenin; IPR016140: Bifunctional inhibitor/plant lipid transfer protein/seed storage helical domain	Chr1B	6140520	6141605
Gluten & Allergen	Prot139	TraesCS1B03G0027200	IPR001954: Gliadin/LMW glutenin; IPR016140: Bifunctional inhibitor/plant lipid transfer protein/seed storage helical domain	Chr1B	6885651	6886706
Gluten & Allergen	Prot203	TraesCS1A03G0019200	IPR001954: Gliadin/LMW glutenin; IPR016140: Bifunctional inhibitor/plant lipid transfer protein/seed storage helical domain	Chr1A	4764892	4765791
Gluten & Allergen	Prot203	TraesCS1A03G0019600	IPR001954: Gliadin/LMW glutenin; IPR016140: Bifunctional inhibitor/plant lipid transfer protein/seed storage helical domain	Chr1A	4833835	4834480
Gluten & Allergen	Prot203	TraesCS1A03G0020400	IPR001954: Gliadin/LMW glutenin; IPR016140: Bifunctional inhibitor/plant lipid transfer protein/seed storage helical domain	Chr1A	5018187	5019044
Gluten & Allergen	Prot203	TraesCS1A03G0020800	IPR001954: Gliadin/LMW glutenin; IPR016140: Bifunctional inhibitor/plant lipid transfer protein/seed storage helical domain	Chr1A	5038069	5038671
Gluten & Allergen	Prot203	TraesCS1A03G0021500	IPR001954: Gliadin/LMW glutenin; IPR016140: Bifunctional inhibitor/plant lipid transfer protein/seed storage helical domain	Chr1A	5185968	5186757
Allergen	Prot189	TraesCS5B03G1289800	IPR016140: Bifunctional inhibitor/plant lipid transfer protein/seed storage helical domain	Chr5B	690700969	690701253
Allergen	Prot189	TraesCS5B03G1289900	IPR016140: Bifunctional inhibitor/plant lipid transfer protein/seed storage helical domain	Chr5B	690704096	690704392
Allergen	Prot235	TraesCS5A03G1288600	IPR016140: Bifunctional inhibitor/plant lipid transfer protein/seed storage helical domain	Chr5A	708009263	708009649
Allergen	Prot235	TraesCS5A03G1295500	IPR016140: Bifunctional inhibitor/plant lipid transfer protein/seed storage helical domain	Chr5A	710020059	710020253
Allergen	Prot235	TraesCS5A03G1295700	IPR016140: Bifunctional inhibitor/plant lipid transfer protein/seed storage helical domain	Chr5A	710038702	710039475
Allergen	Prot235
