# Supplementary material for: Multiomics Based Association Mapping in Wheat Reveals Genetic Architecture of Quality and Allergenic Related Proteins
Source: Int J Mol Sci. 2023 Jan 12;24(2):1485. doi: 10.3390/ijms24021485 (PMC9866442; doi:10.3390/ijms24021485)
Supplement: Supplementary file 1 [file ijms-24-01485-s001.zip › Supplementary materials/Table S5.xlsx]

## Sheet: Sheet1
Table S5. List of 148 bread wheat cultivars used in this study, their origin and year of registration of the cultivar
Genotype	Origin	Year of registration
Admiral	Germany	1968
Akteur	Germany	2003
Alba	Poland	1987
Albatros	Belgium	1974
Alchemy	Great Britain	2006
Alidos	Germany	1987
Altigo	France	2007
Apache	France	1999
Aquila	Germany	1981
Ares	Germany	1983
Arezzo	France	2007
Aristos	Germany	1997
Aron	Germany	1993
Ataro	Switzerland	2004
Avalon	Great Britain	1980
Basalt	Germany	1980
Beaver	Great Britain	1989
Borenos	Germany	1987
Brilliant	Germany	2005
Bussard	Germany	1990
Butaro	Germany	2009
Cadenza	Great Britain	1992
Calif	Germany	1983
Campari	Germany	2003
Carenius	Germany	2006
Carimulti	Germany	1975
Carisuper	Germany	1975
CarstensVIII	Germany	1952
Cezanne	France	1997
Chevalier	Germany	2005
Claire	Great Britain	1999
Colonia	Germany	2011
Compliment	Germany	2001
Cubus	Germany	2002
Dekan	Germany	1999
Diplomat	Germany	1966
Discus	Germany	2007
Drifter	Germany	1999
EliteLepeuple	France	1954
ErlaKolben	Austria	1961
Escorial	Netherland	1987
EtoiledeChoisy	France	1950
Euclide	France	2007
Event	Germany	2009
Expert	France	2007
Extrem	Austria	1967
Fanal	Germany	1953
Flame	Great Britain	1995
Flamingo	Germany	1960
Florian	Germany	1960
Florida	Germany	1985
Galahad	Great Britain	1983
Genius	Germany	2010
GlatterBreisgauerLandweizen	Germany	2003
Glaucus	Germany	2011
Granada	Germany	1980
HeinesIV	Germany	1940
HeineVII	Germany	1950
Hermann	Germany	2004
Hobbit	Great Britain	1977
Holdfast	Great Britain	1936
Inspiration	Germany	2007
JBAsano	Germany	2008
JossCambier	France	1966
Jularo	Germany	2008
Julius	Germany	2008
Kleinwanzlebener	Germany	1943
Knirps	Germany	1985
Kobold	Germany	1978
Konsul	Sweden	1990
Kormoran	Germany	1960
Kraka	Denmark	1981
Kredo	Germany	2009
Lear	Great Britain	2007
Leda	Belgium	1954
Magister	Germany	2006
Marco	Italy	1969
MarisHuntsman	Great Britain	1971
Matrix	Germany	2010
Mega	Great Britain	1972
Minister	Belgium	1947
Miras	Germany	1984
MironowskajaJubilejnaja	ex-Yugoslavia	1972
Monopol	Germany	1975
Muck	Germany	1962
Mulan	Germany	2006
Multweiss	Austria	1965
MvLucia	Hungry	2007
MvZelma	Hungry	2007
Naturastar	Germany	2002
Nautica	Netherland	1977
Nimbus	Germany	1975
Obelisk	Netherland	1985
Oberst	Germany	1980
Okapi	Germany	1978
Orcas	Germany	2010
Orlando	Germany	1970
Palur	Germany	1986
Pamier	Germany	2008
Pantus	Germany	1966
Paragon	Great Britain	1998
Patras	Germany	2012
Perlo	Austria	1978
Pionier	Germany	2013
Potenzial	Germany	2006
Progress	Germany	1969
Rabe	Germany	1962
Rektor	Austria	1984
Renan	France	1989
Riband	Great Britain	1987
RimpausBraun	Germany	1939
Santiago	Great Britain	2011
Saturn	Germany	1973
Schamane	Germany	2005
SchweigersTaca	Germany	1942
Severin	Germany	1980
Skalmeje	Germany	2003
Skater	Germany	2000
Slejpner	Sweden	1986
Soleiho	Italy	2008
Solstice	Great Britain	2002
Sorbas	Germany	1985
Stamm101	Austria	1951
StarkeII	Sweden	1968
Steadfast	Great Britain	2002
Svale	Sweden	1956
SvaloefsBora	Sweden	1947
Tabasco	Germany	2006
Tabor	Germany	1979
Tadorna	Netherland	1966
Taras	Germany	1982
Tengri	Switzerland	2007
Terrier	Germany	2001
Tobak	Germany	2011
Tommi	Germany	2002
Topfit	Germany	1972
Toras	Germany	2004
Transit	Germany	1994
Tremie	France	1992
TschermaksWeisserBegrannter	Austria	1960
Tuerkis	Germany	2004
UnterfraenkischerLandweizen	Germany	1950
Vilmorin27	France	1928
Virgo	Sweden	1968
Weibulls18609	Sweden	1972
Werla	Germany	1950
Xerxes	Germany	2013
Xi19	Great Britain	2002
